# Supplementary material for: RNF115 Inhibits the Post‐ER Trafficking of TLRs and TLRs‐Mediated Immune Responses by Catalyzing K11‐Linked Ubiquitination of RAB1A and RAB13
Source: Adv Sci (Weinh). 2022 Mar 28;9(16):2105391. doi: 10.1002/advs.202105391 (PMC9165487; doi:10.1002/advs.202105391)
Supplement: Supplementary file 2 — Supplemental Table 1 [file ADVS-9-2105391-s002.xlsx]

## Sheet: Strep-RNF115 LC-MS
Checked	Protein FDR Confidence: Combined	Master	Accession	Description	Gene Symbol	# Peptides (by Search Engine): Sequest HT	KEGG Pathways	Exp. q-value: Combined	Sum PEP Score	Coverage [%]	# Peptides	# PSMs	# Unique Peptides	# AAs	MW [kDa]	calc. pI	Score Sequest HT: Sequest HT	# Peptides (by Search Engine): Sequest HT	Biological Process	Cellular Component	Molecular Function	Pfam IDs	Entrez Gene ID	Ensembl Gene ID	WikiPathways	Reactome Pathways	# Protein Pathway Groups	# Razor Peptides	Abundance Ratio: (LPS) / (M)	Abundance Ratio: (polyIC) / (M)	Abundance Ratio: (LPS) / (polyIC)	Abundance Ratio Adj. P-Value: (LPS) / (M)	Abundance Ratio Adj. P-Value: (polyIC) / (M)	Abundance Ratio Adj. P-Value: (LPS) / (polyIC)	Abundance Ratio Variability [%]: (LPS) / (M)	Abundance Ratio Variability [%]: (polyIC) / (M)	Abundance Ratio Variability [%]: (LPS) / (polyIC)	Abundances (Grouped): LPS	Abundances (Grouped): M	Abundances (Grouped): polyIC	Found in Sample: [S1] F1: Sample, LPS	Found in Sample: [S2] F2: Sample, M	Found in Sample: [S3] F3: Sample, polyIC	# Protein Groups	Modifications
FALSE	High	Master Protein	Q13085	Acetyl-CoA carboxylase 1 OS=Homo sapiens OX=9606 GN=ACACA PE=1 SV=2	ACACA	115	Propanoate metabolism; Insulin signaling pathway; Pyruvate metabolism; Fatty acid biosynthesis; Glucagon signaling pathway; AMPK signaling pathway; Metabolic pathways; Fatty acid metabolism	0	1246.79	53	115	1000	101	2346	265.4	6.37	2406.7	115	cell organization and biogenesis;metabolic process;regulation of biological process;response to stimulus;transport	cytoplasm;cytoskeleton;cytosol;mitochondrion	catalytic activity;metal ion binding;nucleotide binding;protein binding	Pf00289, Pf00364, Pf01039, Pf02222, Pf02655, Pf02785, Pf02786, Pf07478, Pf08326, Pf13535, Pf15632	31	ENSG00000278540.4; ENSG00000275176.4	AMP-activated Protein Kinase (AMPK) Signaling; Sterol Regulatory Element-Binding Proteins (SREBP) signalling; Leptin signaling pathway; Corticotropin-releasing hormone signaling pathway; Mesodermal Commitment Pathway; Fatty Acid Biosynthesis; VEGFA-VEGFR2 Signaling Pathway; Focal Adhesion-PI3K-Akt-mTOR-signaling pathway; Leptin and adiponectin	Fatty acyl-CoA biosynthesis; Import of palmitoyl-CoA into the mitochondrial matrix; Activation of gene expression by SREBF (SREBP); Defective HLCS causes multiple carboxylase deficiency; ChREBP activates metabolic gene expression; Biotin transport and metabolism	35	15	0.999	1.098	0.91	0.908873	0.521983	0.30765	21.24	14.64	14.06	96.8	95.6	107.6	High	High	High	1	Acetyl [N-Term]
FALSE	High	Master Protein	P35579	Myosin-9 OS=Homo sapiens OX=9606 GN=MYH9 PE=1 SV=4	MYH9	100	Tight junction; Salmonella infection; Regulation of actin cytoskeleton	0	866.548	49	100	485	90	1960	226.4	5.6	1122.81	100	cell differentiation;cell organization and biogenesis;cellular component movement;metabolic process;regulation of biological process;response to stimulus;transport	cytoplasm;cytoskeleton;cytosol;extracellular;membrane;nucleus	catalytic activity;motor activity;nucleotide binding;protein binding;RNA binding;transporter activity	Pf00063, Pf01442, Pf01496, Pf01576, Pf01765, Pf02736, Pf03962, Pf04111, Pf04156, Pf05911, Pf06637, Pf07888, Pf09731, Pf11068, Pf11559, Pf12128, Pf13094	4627	ENSG00000100345.20	Primary Focal Segmental Glomerulosclerosis FSGS; VEGFA-VEGFR2 Signaling Pathway	RHO GTPases activate PAKs; EPHA-mediated growth cone collapse; RHO GTPases Activate ROCKs; Sema4D induced cell migration and growth-cone collapse; Regulation of actin dynamics for phagocytic cup formation; RHO GTPases activate CIT; RHO GTPases activate PKNs	23	10	0.752	1.298	0.605	0.000890964	0.00252974	2.68578e-10	19.88	15.47	17.94	79	96.9	124.2	High	High	High	1	Met-loss+Acetyl [N-Term]
FALSE	High	Master Protein	Q09666	Neuroblast differentiation-associated protein AHNAK OS=Homo sapiens OX=9606 GN=AHNAK PE=1 SV=2	AHNAK	148		0	801.204	52	148	445	148	5890	628.7	6.15	554.3	148	cell organization and biogenesis;regulation of biological process	cytoplasm;cytoskeleton;cytosol;membrane;nucleus	protein binding;RNA binding;structural molecule activity		79026	ENSG00000124942.13			0	0	1.027	0.989	1.017	0.990396	0.965938	0.892644	16.62	17.81	16.08	99.8	102.7	97.5	High	High	High	1
FALSE	High	Master Protein	P21333	Filamin-A OS=Homo sapiens OX=9606 GN=FLNA PE=1 SV=4	FLNA	83	MAPK signaling pathway; Focal adhesion; Proteoglycans in cancer; Salmonella infection	0	613.909	40	83	328	74	2647	280.6	6.06	643.94	83	cell organization and biogenesis;cellular component movement;metabolic process;regulation of biological process;response to stimulus;transport	cytoplasm;cytoskeleton;cytosol;extracellular;membrane;nucleus	protein binding;RNA binding;signal transducer activity	Pf00307, Pf00630	2316	ENSG00000196924.14	Androgen receptor signaling pathway; Prolactin Signaling Pathway; Focal Adhesion; Hypothesized Pathways in Pathogenesis of Cardiovascular Disease; MAPK Signaling Pathway; IL-4 Signaling Pathway	Platelet degranulation ; RHO GTPases activate PAKs; Cell-extracellular matrix interactions; GP1b-IX-V activation signalling	22	7	1.026	1.038	1.005	0.983088	0.827775	0.850555	17.63	12.45	12.21	100.4	96.1	103.5	High	High	High	1
FALSE	High	Master Protein	P31327	Carbamoyl-phosphate synthase [ammonia], mitochondrial OS=Homo sapiens OX=9606 GN=CPS1 PE=1 SV=2	CPS1	63	Arginine biosynthesis; Carbon metabolism; Alanine, aspartate and glutamate metabolism; Biosynthesis of amino acids; Nitrogen metabolism; Metabolic pathways	0	569.51	52	63	358	60	1500	164.8	6.74	728.54	63	cell differentiation;metabolic process;response to stimulus	cytoplasm;membrane;mitochondrion;nucleus;organelle lumen	catalytic activity;metal ion binding;nucleotide binding;protein binding	Pf00117, Pf00289, Pf00988, Pf02142, Pf02222, Pf02786, Pf02787, Pf07478, Pf13535, Pf15632	1373	ENSG00000021826.14	Amino Acid metabolism; Urea cycle and metabolism of amino groups	Urea cycle	12	2	0.972	1.017	0.958	0.832452	0.911108	0.637491	22.41	15.87	15.84	96.3	103.1	100.7	High	High	High	1
FALSE	High	Master Protein	Q14204	Cytoplasmic dynein 1 heavy chain 1 OS=Homo sapiens OX=9606 GN=DYNC1H1 PE=1 SV=5	DYNC1H1	108	Phagosome; Salmonella infection; Vasopressin-regulated water reabsorption	0	525.839	29	108	252	108	4646	532.1	6.4	351.44	108	cell division;cell organization and biogenesis;cellular component movement;regulation of biological process;transport	cytoplasm;cytoskeleton;cytosol;extracellular;membrane;organelle lumen	catalytic activity;motor activity;nucleotide binding;protein binding;RNA binding	Pf00769, Pf03028, Pf03915, Pf04156, Pf07246, Pf07728, Pf08385, Pf08393, Pf12774, Pf12775, Pf12777, Pf12780, Pf12781, Pf13173, Pf13207, Pf13401	1778	ENSG00000197102.10		COPI-independent Golgi-to-ER retrograde traffic; Regulation of PLK1 Activity at G2/M Transition; AURKA Activation by TPX2; Anchoring of the basal body to the plasma membrane; Recruitment of NuMA to mitotic centrosomes; Recruitment of mitotic centrosome proteins and complexes; Loss of Nlp from mitotic centrosomes; Amplification of signal from unattached kinetochores via a MAD2 inhibitory signal; N…	50	0	1.072	1.038	1.017	0.913817	0.829142	0.892644	22.9	19.05	12.07	97.5	101.1	101.4	High	High	High	1
FALSE	High	Master Protein	P11498	Pyruvate carboxylase, mitochondrial OS=Homo sapiens OX=9606 GN=PC PE=1 SV=2	PC	52	Citrate cycle (TCA cycle); Carbon metabolism; Pyruvate metabolism; Biosynthesis of amino acids; Metabolic pathways	0	493.541	58	52	378	52	1178	129.6	6.84	905.67	52	metabolic process;regulation of biological process	cytoplasm;cytosol;mitochondrion;organelle lumen	catalytic activity;metal ion binding;nucleotide binding;protein binding	Pf00289, Pf00364, Pf00682, Pf02222, Pf02436, Pf02785, Pf02786, Pf07478, Pf08443, Pf13533, Pf13535, Pf15632	5091	ENSG00000173599.13	Alanine and aspartate metabolism; TCA Cycle and Deficiency of Pyruvate Dehydrogenase complex (PDHc); Fatty Acid Biosynthesis; Amino Acid metabolism; Glycolysis and Gluconeogenesis	Gluconeogenesis; Biotin transport and metabolism; Defective HLCS causes multiple carboxylase deficiency	22	0	0.942	1.257	0.73	0.675716	0.0103582	9.32182e-05	18.79	14.65	9.15	87.4	94.3	118.3	High	High	High	1
FALSE	High	Master Protein	P10809	60 kDa heat shock protein, mitochondrial OS=Homo sapiens OX=9606 GN=HSPD1 PE=1 SV=2	HSPD1	44	Type I diabetes mellitus; Tuberculosis; RNA degradation; Legionellosis	0	475.554	70	44	347	44	573	61	5.87	986.17	44	cell organization and biogenesis;cell proliferation;metabolic process;regulation of biological process;response to stimulus;transport	cell surface;cytoplasm;cytosol;endosome;membrane;mitochondrion;organelle lumen	catalytic activity;DNA binding;nucleotide binding;protein binding;RNA binding	Pf00118	3329	ENSG00000144381.16	Apoptosis-related network due to altered Notch3 in ovarian cancer; Sudden Infant Death Syndrome (SIDS) Susceptibility Pathways	TFAP2A acts as a transcriptional repressor during retinoic acid induced cell differentiation; Mitochondrial protein import; Metabolism of proteins	13	0	1.066	0.972	1.152	0.935719	0.980404	0.810162	25.52	22.98	21.12	107.8	97.8	94.4	High	High	High	1
FALSE	High	Master Protein	P78527	DNA-dependent protein kinase catalytic subunit OS=Homo sapiens OX=9606 GN=PRKDC PE=1 SV=3	PRKDC	94	Non-homologous end-joining; Cell cycle	0	462.938	25	94	270	94	4128	468.8	7.12	398.04	94	cell death;cell differentiation;cell organization and biogenesis;cell proliferation;defense response;metabolic process;regulation of biological process;response to stimulus	cytosol;membrane;nucleus	catalytic activity;DNA binding;nucleotide binding;protein binding;RNA binding	Pf00454, Pf02259, Pf02260, Pf08163	5591	ENSG00000253729.7	miRNA Regulation of DNA Damage Response; Cell Cycle; Retinoblastoma (RB) in Cancer; Fas Ligand (FasL) pathway and Stress induction of Heat Shock Proteins (HSP) regulation; Pathways Affected in Adenoid Cystic Carcinoma; ATM Signaling Network in Development and Disease; Non-homologous end joining; DNA Damage Response	Nonhomologous End-Joining (NHEJ); E3 ubiquitin ligases ubiquitinate target proteins; IRF3-mediated induction of type I IFN	22	0	0.935	0.899	1.063	0.628244	0.7212	0.9861	17.89	19.8	15.96	100	106	94.1	High	High	High	1
FALSE	High	Master Protein	P49327	Fatty acid synthase OS=Homo sapiens OX=9606 GN=FASN PE=1 SV=3	FASN	74	Insulin signaling pathway; Fatty acid biosynthesis; AMPK signaling pathway; Metabolic pathways; Fatty acid metabolism	0	453.192	38	74	290	74	2511	273.3	6.44	540.64	74	cell differentiation;metabolic process;regulation of biological process;response to stimulus	cytoplasm;cytosol;Golgi;membrane;mitochondrion	catalytic activity;nucleotide binding;protein binding;RNA binding	Pf00106, Pf00107, Pf00108, Pf00109, Pf00698, Pf00975, Pf02801, Pf08242, Pf08659, Pf13602, Pf14765	2194	ENSG00000169710.8	AMP-activated Protein Kinase (AMPK) Signaling; Sterol Regulatory Element-Binding Proteins (SREBP) signalling; SREBF and miR33 in cholesterol and lipid homeostasis; Liver X Receptor Pathway; Fatty Acid Biosynthesis; Angiopoietin Like Protein 8 Regulatory Pathway	ChREBP activates metabolic gene expression; Fatty acyl-CoA biosynthesis; Vitamin B5 (pantothenate) metabolism; Activation of gene expression by SREBF (SREBP)	23	0	1.018	0.946	1.064	0.973088	0.92278	0.988602	18.41	11.82	12.1	103.3	99.4	97.3	High	High	High	1	Acetyl [N-Term]
FALSE	High	Master Protein	O75369	Filamin-B OS=Homo sapiens OX=9606 GN=FLNB PE=1 SV=2	FLNB	75	MAPK signaling pathway; Focal adhesion; Proteoglycans in cancer; Salmonella infection	0	430.688	37	75	212	65	2602	278	5.73	360.86	75	cell differentiation;cell organization and biogenesis;development;regulation of biological process;response to stimulus	cytoplasm;cytoskeleton;cytosol;membrane;nucleus	protein binding;RNA binding	Pf00307, Pf00630	2317	ENSG00000136068.14	VEGFA-VEGFR2 Signaling Pathway	ISG15 antiviral mechanism	10	2	1.012	0.994	1.036	0.955794	0.962939	0.938657	19.27	18.97	18.02	101.5	99.6	98.8	High	High	High	1
FALSE	High	Master Protein	P46940	Ras GTPase-activating-like protein IQGAP1 OS=Homo sapiens OX=9606 GN=IQGAP1 PE=1 SV=1	IQGAP1	62	Proteoglycans in cancer; Adherens junction; Regulation of actin cytoskeleton	0	403.595	45	62	217	60	1657	189.1	6.48	404.68	62	cell growth;regulation of biological process;response to stimulus;transport	cytoplasm;cytoskeleton;cytosol;membrane;nucleus	enzyme regulator activity;metal ion binding;protein binding	Pf00307, Pf00397, Pf00616, Pf03836, Pf11016	8826	ENSG00000140575.12	VEGFA-VEGFR2 Signaling Pathway; EGF/EGFR Signaling Pathway; Regulation of Actin Cytoskeleton; G13 Signaling Pathway	Signaling by BRAF and RAF fusions; MAP2K and MAPK activation; RHO GTPases activate IQGAPs; Glucagon-like Peptide-1 (GLP1) regulates insulin secretion; Signaling by RAS mutants; Signaling by high-kinase activity BRAF mutants; Signaling by moderate kinase activity BRAF mutants; Nephrin family interactions; Paradoxical activation of RAF signaling by kinase inactive BRAF; Neutrophil degranulation; In…	35	2	1.016	0.897	1.076	0.970035	0.713372	0.988602	24.69	18.66	12.87	104.4	102.4	93.2	High	High	High	1	Met-loss+Acetyl [N-Term]
FALSE	High	Master Protein	P11021	Endoplasmic reticulum chaperone BiP OS=Homo sapiens OX=9606 GN=HSPA5 PE=1 SV=2	HSPA5	38	Prion diseases; Protein export; Protein processing in endoplasmic reticulum; Thyroid hormone synthesis; Antigen processing and presentation	0	397.977	54	38	278	36	654	72.3	5.16	682.12	38	cell communication;cell death;cell differentiation;cell organization and biogenesis;metabolic process;regulation of biological process;response to stimulus;transport	cell surface;cytoplasm;endoplasmic reticulum;membrane;mitochondrion;nucleus;organelle lumen	catalytic activity;metal ion binding;nucleotide binding;protein binding	Pf00012, Pf01968, Pf06723	3309	ENSG00000044574.7	Parkin-Ubiquitin Proteasomal System pathway; Apoptosis-related network due to altered Notch3 in ovarian cancer; Photodynamic therapy-induced unfolded protein response; MAPK Signaling Pathway	Platelet degranulation ; PERK regulates gene expression; ATF6 (ATF6-alpha) activates chaperone genes; Antigen Presentation: Folding, assembly and peptide loading of class I MHC; Regulation of HSF1-mediated heat shock response; IRE1alpha activates chaperones	27	2	1.041	0.946	1.103	0.99382	0.92278	0.945289	20.94	7.82	15.45	102.4	100.4	97.2	High	High	High	1
FALSE	High	Master Protein	Q00610	Clathrin heavy chain 1 OS=Homo sapiens OX=9606 GN=CLTC PE=1 SV=5	CLTC	49	Lysosome; Endocytosis; Huntington's disease; Endocrine and other factor-regulated calcium reabsorption; Bacterial invasion of epithelial cells; Synaptic vesicle cycle	0	389.054	38	49	167	49	1675	191.5	5.69	343.61	49	cell differentiation;cell division;cell organization and biogenesis;cellular component movement;metabolic process;regulation of biological process;response to stimulus;transport	cytoplasm;cytoskeleton;cytosol;endosome;membrane;vacuole	protein binding;RNA binding;structural molecule activity	Pf00637, Pf01394, Pf04053, Pf09268, Pf13838	1213	ENSG00000141367.11	Synaptic Vesicle Pathway; VEGFA-VEGFR2 Signaling Pathway; Complement and Coagulation Cascades	Cargo recognition for clathrin-mediated endocytosis; Formation of annular gap junctions; Golgi Associated Vesicle Biogenesis; Recycling pathway of L1; LDL clearance; Lysosome Vesicle Biogenesis; EPH-ephrin mediated repulsion of cells; Entry of Influenza Virion into Host Cell via Endocytosis; Retrograde neurotrophin signalling; VLDLR internalisation and degradation; WNT5A-dependent internalization…	50	0	1.08	0.995	1.114	0.903297	0.961628	0.915915	22.86	22.91	14.92	107	95.4	97.6	High	High	High	1	Met-loss+Acetyl [N-Term]
FALSE	High	Master Protein	P14618	Pyruvate kinase PKM OS=Homo sapiens OX=9606 GN=PKM PE=1 SV=4	PKM	28	Viral carcinogenesis; Central carbon metabolism in cancer; Carbon metabolism; Purine metabolism; Pyruvate metabolism; Type II diabetes mellitus; Glucagon signaling pathway; Glycolysis / Gluconeogenesis; Biosynthesis of amino acids; Metabolic pathways	0	387.245	53	28	220	28	531	57.9	7.84	541.74	28	cell death;cell organization and biogenesis;metabolic process;response to stimulus;transport	cytoplasm;cytosol;extracellular;mitochondrion;nucleus;organelle lumen	catalytic activity;metal ion binding;nucleotide binding;protein binding;RNA binding	Pf00224, Pf02887	5315	ENSG00000067225.17	Photodynamic therapy-induced HIF-1 survival signaling; Amino Acid metabolism; Glycolysis and Gluconeogenesis	Glycolysis; Neutrophil degranulation	20	0	1.03	0.933	1.087	0.991765	0.867664	0.973703	16.48	18.82	16.64	102.9	100.3	96.8	High	High	High	1
FALSE	High	Master Protein	P07900	Heat shock protein HSP 90-alpha OS=Homo sapiens OX=9606 GN=HSP90AA1 PE=1 SV=5	HSP90AA1	41	NOD-like receptor signaling pathway; Progesterone-mediated oocyte maturation; Pathways in cancer; Prostate cancer; Protein processing in endoplasmic reticulum; Estrogen signaling pathway; PI3K-Akt signaling pathway; Antigen processing and presentation	0	379.047	48	41	366	25	732	84.6	5.02	765.21	41	cell organization and biogenesis;metabolic process;regulation of biological process;response to stimulus;transport	cytoplasm;cytosol;extracellular;membrane;nucleus;organelle lumen	catalytic activity;enzyme regulator activity;nucleotide binding;protein binding;RNA binding	Pf00183, Pf02518, Pf13589	3320	ENSG00000080824.18	Nucleotide-binding Oligomerization Domain (NOD) pathway; TNF alpha Signaling Pathway; Corticotropin-releasing hormone signaling pathway; Aryl Hydrocarbon Receptor; EBV LMP1 signaling; Aryl Hydrocarbon Receptor Pathway; Constitutive Androstane Receptor Pathway; NRF2 pathway; VEGFA-VEGFR2 Signaling Pathway; Focal Adhesion-PI3K-Akt-mTOR-signaling pathway	Sema3A PAK dependent Axon repulsion; Regulation of PLK1 Activity at G2/M Transition; Recruitment of NuMA to mitotic centrosomes; Loss of Nlp from mitotic centrosomes; Scavenging by Class F Receptors; Neutrophil degranulation; Uptake and function of diphtheria toxin; Regulation of actin dynamics for phagocytic cup formation; The role of GTSE1 in G2/M progression after G2 checkpoint; HSP90 chaperon…	86	15	1.026	1.009	1.025	0.983088	0.929865	0.91226	24.15	20.47	13.66	101.3	98.7	100.1	High	High	High	1
FALSE	High	Master Protein	P08238	Heat shock protein HSP 90-beta OS=Homo sapiens OX=9606 GN=HSP90AB1 PE=1 SV=4	HSP90AB1	41	NOD-like receptor signaling pathway; Progesterone-mediated oocyte maturation; Pathways in cancer; Prostate cancer; Protein processing in endoplasmic reticulum; Estrogen signaling pathway; PI3K-Akt signaling pathway; Antigen processing and presentation	0	378.251	49	41	388	23	724	83.2	5.03	825.6	41	cell organization and biogenesis;metabolic process;regulation of biological process;response to stimulus;transport	cell surface;cytoplasm;cytosol;extracellular;membrane;mitochondrion;nucleus;organelle lumen	enzyme regulator activity;nucleotide binding;protein binding;RNA binding	Pf00183, Pf02518, Pf13589	3326	ENSG00000096384.19	NRF2 pathway; Focal Adhesion-PI3K-Akt-mTOR-signaling pathway	Sema3A PAK dependent Axon repulsion; HSF1 activation; Attenuation phase; Neutrophil degranulation; Aryl hydrocarbon receptor signalling; Uptake and function of diphtheria toxin; Regulation of actin dynamics for phagocytic cup formation; The NLRP3 inflammasome; HSP90 chaperone cycle for steroid hormone receptors (SHR); The role of GTSE1 in G2/M progression after G2 checkpoint	42	2	1.029	0.975	1.085	0.991765	0.994319	0.97596	17.66	9.54	14.39	104.3	98.4	97.3	High	High	High	1
FALSE	High	Master Protein	P06733	Alpha-enolase OS=Homo sapiens OX=9606 GN=ENO1 PE=1 SV=2	ENO1	28	HIF-1 signaling pathway; Carbon metabolism; Glycolysis / Gluconeogenesis; RNA degradation; Biosynthesis of amino acids; Metabolic pathways	0	350.784	66	28	277	26	434	47.1	7.39	730.28	28	metabolic process;regulation of biological process;response to stimulus	cell surface;cytoplasm;cytosol;membrane;nucleus	catalytic activity;DNA binding;metal ion binding;protein binding;RNA binding	Pf00113, Pf03952, Pf13378	2023	ENSG00000074800.13	Glycolysis and Gluconeogenesis	Gluconeogenesis; Glycolysis	12	2	1.136	1.059	1.13	0.68853	0.736911	0.879355	22.56	22.14	14.56	108.4	94.7	96.9	High	High	High	1
FALSE	High	Master Protein	Q15149	Plectin OS=Homo sapiens OX=9606 GN=PLEC PE=1 SV=3	PLEC	81		0	345.307	21	81	187	75	4684	531.5	5.96	213.41	81	cell organization and biogenesis	cytoplasm;cytoskeleton;cytosol;membrane	protein binding;RNA binding;structural molecule activity	Pf00307, Pf00681, Pf03501, Pf07812	5339	ENSG00000178209.14		Assembly of collagen fibrils and other multimeric structures; Caspase-mediated cleavage of cytoskeletal proteins; Type I hemidesmosome assembly	11	5	1.223	1.081	1.155	0.250858	0.636348	0.796087	14.25	20.18	12.79	110	96	94	High	High	High	1
FALSE	High	Master Protein	P11142	Heat shock cognate 71 kDa protein OS=Homo sapiens OX=9606 GN=HSPA8 PE=1 SV=1	HSPA8	35	Endocytosis; Longevity regulating pathway - multiple species; Epstein-Barr virus infection; Spliceosome; MAPK signaling pathway; Protein processing in endoplasmic reticulum; Toxoplasmosis; Measles; Influenza A; Estrogen signaling pathway; Legionellosis; Antigen processing and presentation	0	327.193	64	35	271	29	646	70.9	5.52	640.12	35	cell communication;cell organization and biogenesis;metabolic process;regulation of biological process;response to stimulus;transport	cytoplasm;cytosol;endosome;extracellular;membrane;nucleus;organelle lumen;spliceosomal complex	catalytic activity;nucleotide binding;protein binding;RNA binding	Pf00012, Pf02463, Pf06723	3312	ENSG00000109971.13	Parkin-Ubiquitin Proteasomal System pathway; MAPK Signaling Pathway; Exercise-induced Circadian Regulation	Protein methylation; Clathrin-mediated endocytosis; Regulation of HSF1-mediated heat shock response; Golgi Associated Vesicle Biogenesis; GABA synthesis, release, reuptake and degradation; Lysosome Vesicle Biogenesis; CHL1 interactions; AUF1 (hnRNP D0) binds and destabilizes mRNA; Attenuation phase; Neutrophil degranulation; mRNA Splicing - Major Pathway; Interleukin-4 and 13 signaling; HSP90 cha…	52	4	1.008	0.982	1.073	0.945808	0.99284	0.993176	14.45	14.81	13.33	101.3	100	98.7	High	High	High	1
FALSE	High	Master Protein	P60709	Actin, cytoplasmic 1 OS=Homo sapiens OX=9606 GN=ACTB PE=1 SV=1	ACTB	20	Arrhythmogenic right ventricular cardiomyopathy (ARVC); Tight junction; Pathogenic Escherichia coli infection; Dilated cardiomyopathy; Hippo signaling pathway; Rap1 signaling pathway; Oxytocin signaling pathway; Thyroid hormone signaling pathway; Phagosome; Apoptosis; Focal adhesion; Proteoglycans in cancer; Salmonella infection; Adherens junction; Regulation of actin cytoskeleton; Leukocyte tran…	0	326.34	59	20	375	6	375	41.7	5.48	862.82	20	cell organization and biogenesis;cellular component movement;metabolic process;regulation of biological process;response to stimulus	cytoplasm;cytoskeleton;cytosol;membrane;nucleus	DNA binding;nucleotide binding;protein binding;structural molecule activity	Pf00022	60	ENSG00000075624.13	Arrhythmogenic Right Ventricular Cardiomyopathy; Pathogenic Escherichia coli infection; Common Pathways Underlying Drug Addiction; Myometrial Relaxation and Contraction Pathways; Focal Adhesion; Fas Ligand (FasL) pathway and Stress induction of Heat Shock Proteins (HSP) regulation; Regulation of Actin Cytoskeleton	Formation of annular gap junctions; Cell-extracellular matrix interactions; UCH proteinases; MAP2K and MAPK activation; Interaction between L1 and Ankyrins; Factors involved in megakaryocyte development and platelet production; Translocation of GLUT4 to the plasma membrane; EPH-ephrin mediated repulsion of cells; Prefoldin mediated transfer of substrate to CCT/TriC; EPHB-mediated forward signalin…	102	18	1.019	0.949	1.081	0.973347	0.929865	0.981474	22.66	15.81	16.88	104.2	99.6	96.3	High	High	High	1
FALSE	High	Master Protein	P18206	Vinculin OS=Homo sapiens OX=9606 GN=VCL PE=1 SV=4	VCL	45	Amoebiasis; Focal adhesion; Adherens junction; Regulation of actin cytoskeleton; Leukocyte transendothelial migration; Bacterial invasion of epithelial cells; Shigellosis	0	320.498	52	45	166	45	1134	123.7	5.66	369.67	45	cell growth;cell organization and biogenesis;cellular component movement;regulation of biological process;transport	cytoplasm;cytoskeleton;cytosol;extracellular;membrane;organelle lumen	protein binding;structural molecule activity	Pf01044	7414	ENSG00000035403.17	Integrin-mediated Cell Adhesion; Primary Focal Segmental Glomerulosclerosis FSGS; Focal Adhesion; VEGFA-VEGFR2 Signaling Pathway; Regulation of Actin Cytoskeleton	Signaling by BRAF and RAF fusions; MAP2K and MAPK activation; Smooth Muscle Contraction; Signaling by RAS mutants; Signaling by high-kinase activity BRAF mutants; Signaling by moderate kinase activity BRAF mutants; Platelet degranulation ; Paradoxical activation of RAF signaling by kinase inactive BRAF; Neutrophil degranulation; Interleukin-20 family signaling	37	0	0.89	0.989	0.907	0.334832	0.969448	0.291409	16.59	12.26	15.11	95.5	102.1	102.3	High	High	High	1
FALSE	High	Master Protein	P13639	Elongation factor 2 OS=Homo sapiens OX=9606 GN=EEF2 PE=1 SV=4	EEF2	38	Oxytocin signaling pathway; AMPK signaling pathway	0	306.538	45	38	258	37	858	95.3	6.83	510.36	38	cell differentiation;cell proliferation;metabolic process;regulation of biological process;response to stimulus;transport	cytoplasm;cytosol;extracellular;membrane;nucleus;organelle lumen;ribosome	catalytic activity;nucleotide binding;protein binding;RNA binding	Pf00009, Pf00679, Pf03144, Pf03764, Pf14492	1938	ENSG00000167658.15	Translation Factors; AMP-activated Protein Kinase (AMPK) Signaling; Brain-Derived Neurotrophic Factor (BDNF) signaling pathway	Peptide chain elongation; Protein methylation; Synthesis of diphthamide-EEF2; Neutrophil degranulation; Uptake and function of diphtheria toxin	20	1	1.052	0.957	1.095	0.973347	0.951645	0.961311	18.18	16.39	15.07	103.6	101	95.4	High	High	High	1	Met-loss [N-Term]
FALSE	High	Master Protein	P05165	Propionyl-CoA carboxylase alpha chain, mitochondrial OS=Homo sapiens OX=9606 GN=PCCA PE=1 SV=4	PCCA	35	Propanoate metabolism; Carbon metabolism; Metabolic pathways; Glyoxylate and dicarboxylate metabolism; Valine, leucine and isoleucine degradation	0	297.475	50	35	193	35	728	80	7.52	395.67	35	metabolic process	cytosol;extracellular;mitochondrion;organelle lumen	catalytic activity;metal ion binding;nucleotide binding;protein binding	Pf00289, Pf00364, Pf01071, Pf02222, Pf02258, Pf02785, Pf02786, Pf07478, Pf08442, Pf08443, Pf13437, Pf13533, Pf13535, Pf13549, Pf15632	5095	ENSG00000175198.15		Defective HLCS causes multiple carboxylase deficiency; Biotin transport and metabolism; Propionyl-CoA catabolism	18	0	1.057	1.157	0.932	0.964173	0.19488	0.458031	26.38	22.99	10.35	103.7	92.7	103.6	High	High	High	1
FALSE	High	Master Protein	O43707	Alpha-actinin-4 OS=Homo sapiens OX=9606 GN=ACTN4 PE=1 SV=2	ACTN4	39	Viral carcinogenesis; Amoebiasis; Arrhythmogenic right ventricular cardiomyopathy (ARVC); Tight junction; Focal adhesion; Adherens junction; Regulation of actin cytoskeleton; Leukocyte transendothelial migration; Systemic lupus erythematosus	0	297.114	53	39	142	27	911	104.8	5.44	266.06	39	cell organization and biogenesis;cellular component movement;regulation of biological process;response to stimulus;transport	cytoplasm;cytoskeleton;cytosol;extracellular;nucleus;organelle lumen	DNA binding;metal ion binding;protein binding;RNA binding	Pf00307, Pf00435, Pf08726, Pf11971, Pf13499	81	ENSG00000282844.1; ENSG00000130402.11	Arrhythmogenic Right Ventricular Cardiomyopathy; Primary Focal Segmental Glomerulosclerosis FSGS; Striated Muscle Contraction	Platelet degranulation ; Nephrin family interactions	18	11	0.838	0.667	1.245	0.0803992	6.51787e-06	0.36826	17.83	20.52	18.21	101.9	116.4	81.6	High	High	High	1
FALSE	High	Master Protein	P22314	Ubiquitin-like modifier-activating enzyme 1 OS=Homo sapiens OX=9606 GN=UBA1 PE=1 SV=3	UBA1	29	Ubiquitin mediated proteolysis; Parkinson's disease	0	291.239	40	29	152	29	1058	117.8	5.76	328.41	29	metabolic process;response to stimulus	cytoplasm;cytosol;membrane;mitochondrion;nucleus	catalytic activity;nucleotide binding;protein binding;RNA binding	Pf00899, Pf02134, Pf09358, Pf10585	7317	ENSG00000130985.16	Proteasome Degradation; Parkin-Ubiquitin Proteasomal System pathway; Parkinsons Disease Pathway	Synthesis of active ubiquitin: roles of E1 and E2 enzymes; Antigen processing: Ubiquitination & Proteasome degradation	13	0	1.012	0.954	1.042	0.954758	0.947902	0.956514	10.88	12.91	11.04	100.7	100.9	98.4	High	High	High	1
FALSE	High	Master Protein	P07814	Bifunctional glutamate/proline--tRNA ligase OS=Homo sapiens OX=9606 GN=EPRS1 PE=1 SV=5	EPRS	47	Porphyrin and chlorophyll metabolism; Aminoacyl-tRNA biosynthesis; Metabolic pathways	0	290.907	38	47	155	47	1512	170.5	7.33	280.75	47	cell organization and biogenesis;metabolic process;regulation of biological process;response to stimulus	cytoplasm;cytosol;membrane	catalytic activity;metal ion binding;nucleotide binding;protein binding;RNA binding	Pf00458, Pf00587, Pf00749, Pf01406, Pf03129, Pf03950, Pf09180, Pf14497	2058	ENSG00000136628.17	Parkinsons Disease Pathway; Amino Acid metabolism	tRNA modification in the nucleus and cytosol; Cytosolic tRNA aminoacylation; SeMet incorporation into proteins	16	0	1.022	1.015	1.01	0.977403	0.911108	0.869663	25.31	17.88	15.06	98	96.6	105.4	High	High	High	1	Met-loss+Acetyl [N-Term]
FALSE	High	Master Protein	P38646	Stress-70 protein, mitochondrial OS=Homo sapiens OX=9606 GN=HSPA9 PE=1 SV=2	HSPA9	30	Tuberculosis; RNA degradation	0	289.737	49	30	185	30	679	73.6	6.16	453.88	30	cell differentiation;cell organization and biogenesis;metabolic process;regulation of biological process;response to stimulus	cytoplasm;mitochondrion;nucleus;organelle lumen	nucleotide binding;protein binding;RNA binding	Pf00012, Pf06723	3313	ENSG00000113013.12	Parkin-Ubiquitin Proteasomal System pathway	Gene and protein expression by JAK-STAT signaling after Interleukin-12 stimulation; Mitochondrial protein import; Regulation of HSF1-mediated heat shock response; Interleukin-12 family signaling; Cristae formation; Metabolism of proteins	17	0	0.972	1.011	0.976	0.83512	0.92278	0.728286	21.93	12.7	15.51	96.7	102.2	101.1	High	High	High	1
FALSE	High	Master Protein	Q96I24	Far upstream element-binding protein 3 OS=Homo sapiens OX=9606 GN=FUBP3 PE=1 SV=2	FUBP3	31		0	278.958	63	31	234	27	572	61.6	8.38	492.53	31	metabolic process;regulation of biological process	cytoplasm;membrane;nucleus	DNA binding;protein binding;RNA binding	Pf00013, Pf07650, Pf13014	8939	ENSG00000107164.15			0	4	0.91	0.96	0.939	0.45634	0.960172	0.512354	14.31	12.07	12.81	96.7	101.3	102	High	High	High	1	Met-loss+Acetyl [N-Term]
FALSE	High	Master Protein	P42704	Leucine-rich PPR motif-containing protein, mitochondrial OS=Homo sapiens OX=9606 GN=LRPPRC PE=1 SV=3	LRPPRC	46		0	274.427	38	46	137	46	1394	157.8	6.13	243.25	46	cellular component movement;metabolic process;regulation of biological process;transport	chromosome;cytoplasm;cytoskeleton;membrane;mitochondrion;nucleus	catalytic activity;DNA binding;protein binding;RNA binding	Pf12854, Pf13041, Pf13812	10128	ENSG00000138095.18		TP53 Regulates Metabolic Genes; Respiratory electron transport	9	0	1.063	0.957	1.055	0.949768	0.950794	0.97596	12.88	14.11	10.98	99.3	105.1	95.6	High	High	High	1
FALSE	High	Master Protein	P35908	Keratin, type II cytoskeletal 2 epidermal OS=Homo sapiens OX=9606 GN=KRT2 PE=1 SV=2	KRT2	35		0	274.26	64	35	134	25	639	65.4	8	249.54	35	cell death;cell organization and biogenesis;cell proliferation;cellular component movement;metabolic process	cytoskeleton;cytosol;membrane;nucleus	protein binding;structural molecule activity	Pf00038, Pf08614, Pf12128, Pf13166	3849	ENSG00000172867.3		Formation of the cornified envelope	3	7	3.749	1.808	2.017	2.09536e-16	9.23238e-15	1.14506e-12	49.52	31.43	34.8	176.1	49	74.9	High	High	High	1
FALSE	High	Master Protein	P04406	Glyceraldehyde-3-phosphate dehydrogenase OS=Homo sapiens OX=9606 GN=GAPDH PE=1 SV=3	GAPDH	17	HIF-1 signaling pathway; Carbon metabolism; Alzheimer's disease; Glycolysis / Gluconeogenesis; Biosynthesis of amino acids; Metabolic pathways	0	271.761	60	17	253	17	335	36	8.46	751.84	17	cell death;cell organization and biogenesis;defense response;metabolic process;regulation of biological process;response to stimulus	cytoplasm;cytoskeleton;cytosol;membrane;nucleus	catalytic activity;enzyme regulator activity;nucleotide binding;protein binding	Pf00044, Pf02800	2597	ENSG00000111640.14	Cori Cycle; Alzheimers Disease; Glycolysis and Gluconeogenesis; Sudden Infant Death Syndrome (SIDS) Susceptibility Pathways	Gluconeogenesis; Glycolysis	15	0	0.903	1.011	0.944	0.421948	0.924775	0.542883	27.17	28.4	18.45	94.5	103.7	101.8	High	High	High	1
FALSE	High	Master Protein	P07437	Tubulin beta chain OS=Homo sapiens OX=9606 GN=TUBB PE=1 SV=2	TUBB	20	Pathogenic Escherichia coli infection; Gap junction; Phagosome	0	266.619	52	20	227	5	444	49.6	4.89	565.65	20	cell division;cell organization and biogenesis;cellular component movement;defense response;regulation of biological process;response to stimulus;transport	cytoplasm;cytoskeleton;extracellular;membrane;nucleus;organelle lumen	catalytic activity;nucleotide binding;protein binding;structural molecule activity	Pf00091, Pf03953, Pf10644	203068	ENSG00000232575.10; ENSG00000196230.12; ENSG00000227739.10; ENSG00000224156.10; ENSG00000235067.10; ENSG00000229684.10; ENSG00000183311.16; ENSG00000232421.10	Pathogenic Escherichia coli infection; Parkin-Ubiquitin Proteasomal System pathway	Neutrophil degranulation; Regulation of PLK1 Activity at G2/M Transition; AURKA Activation by TPX2; Anchoring of the basal body to the plasma membrane; Recruitment of NuMA to mitotic centrosomes; Loss of Nlp from mitotic centrosomes; Recruitment of mitotic centrosome proteins and complexes	24	2	1.03	1.092	0.996	0.991765	0.559465	0.816877	12.69	18.91	15.32	107.2	92.7	100.1	High	High	High	1
FALSE	High	Master Protein	P00338	L-lactate dehydrogenase A chain OS=Homo sapiens OX=9606 GN=LDHA PE=1 SV=2	LDHA	23	Propanoate metabolism; HIF-1 signaling pathway; Central carbon metabolism in cancer; Pyruvate metabolism; Glucagon signaling pathway; Glycolysis / Gluconeogenesis; Metabolic pathways; Cysteine and methionine metabolism	0	256.453	54	23	165	23	332	36.7	8.27	356.64	23	metabolic process;regulation of biological process;response to stimulus	cytoplasm;cytosol;membrane;nucleus	catalytic activity;nucleotide binding;protein binding	Pf00056, Pf02866	3939	ENSG00000134333.13	Cori Cycle; Photodynamic therapy-induced HIF-1 survival signaling; Amino Acid metabolism; Glycolysis and Gluconeogenesis	Pyruvate metabolism	16	0	1.009	0.913	1.085	0.951655	0.787197	0.97596	25.27	20.16	17.67	104.2	101.5	94.2	High	High	High	1	Met-loss+Acetyl [N-Term]
FALSE	High	Master Protein	P26038	Moesin OS=Homo sapiens OX=9606 GN=MSN PE=1 SV=3	MSN	41	Proteoglycans in cancer; Regulation of actin cytoskeleton; Leukocyte transendothelial migration; Measles	0	255.131	62	41	175	28	577	67.8	6.4	307.61	41	cell differentiation;cell organization and biogenesis;cell proliferation;cellular component movement;regulation of biological process;response to stimulus	cell surface;cytoplasm;cytoskeleton;cytosol;membrane;nucleus	protein binding;RNA binding;structural molecule activity	Pf00373, Pf00769, Pf09379, Pf09380	4478	ENSG00000147065.16	Glial Cell Differentiation; AGE/RAGE pathway; Regulation of Actin Cytoskeleton	Gene and protein expression by JAK-STAT signaling after Interleukin-12 stimulation; Interleukin-12 family signaling; Recycling pathway of L1	16	13	1.119	0.944	1.159	0.772939	0.912851	0.776406	23.99	20.68	18.79	105.3	100.4	94.3	High	High	High	1
FALSE	High	Master Protein	P68371	Tubulin beta-4B chain OS=Homo sapiens OX=9606 GN=TUBB4B PE=1 SV=1	TUBB4B	20	Pathogenic Escherichia coli infection; Gap junction; Phagosome	0	254.351	52	20	208	1	445	49.8	4.89	478.56	20	cell organization and biogenesis;cellular component movement;defense response;regulation of biological process;response to stimulus;transport	cytoplasm;cytoskeleton;cytosol;extracellular;nucleus;organelle lumen	catalytic activity;nucleotide binding;protein binding;RNA binding;structural molecule activity	Pf00091, Pf03953, Pf10644	10383	ENSG00000188229.5	Pathogenic Escherichia coli infection; Parkin-Ubiquitin Proteasomal System pathway	COPI-independent Golgi-to-ER retrograde traffic; COPI-dependent Golgi-to-ER retrograde traffic; Carboxyterminal post-translational modifications of tubulin; Regulation of PLK1 Activity at G2/M Transition; Recruitment of NuMA to mitotic centrosomes; Hedgehog 'off' state; Loss of Nlp from mitotic centrosomes; Translocation of GLUT4 to the plasma membrane; Prefoldin mediated transfer of substrate to…	74	24	1.113	1.093	1.016	0.799278	0.556972	0.891097	40.4	32.32	19.75	104.6	94.2	101.1	High	High	High	1
FALSE	High	Master Protein	P06576	ATP synthase subunit beta, mitochondrial OS=Homo sapiens OX=9606 GN=ATP5F1B PE=1 SV=3	ATP5B	23	Huntington's disease; Parkinson's disease; Alzheimer's disease; Oxidative phosphorylation; Metabolic pathways	0	252.659	60	23	133	23	529	56.5	5.4	319.73	23	cell differentiation;cell organization and biogenesis;cellular homeostasis;metabolic process;regulation of biological process;transport	cell surface;membrane;mitochondrion;nucleus;organelle lumen	catalytic activity;nucleotide binding;protein binding;transporter activity	Pf00006, Pf00306, Pf02874	506	ENSG00000110955.8	Electron Transport Chain; Oxidative phosphorylation	Transcriptional activation of mitochondrial biogenesis; Cristae formation; Mitochondrial protein import; Formation of ATP by chemiosmotic coupling; Metabolism of proteins	17	0	1.032	0.983	1.069	0.995989	0.989344	0.997294	13.61	19.63	18.07	102	100.8	97.2	High	High	High	1
FALSE	High	Master Protein	P78371	T-complex protein 1 subunit beta OS=Homo sapiens OX=9606 GN=CCT2 PE=1 SV=4	CCT2	26		0	251.642	59	26	119	26	535	57.5	6.46	301.98	26	cell organization and biogenesis;metabolic process;regulation of biological process;transport	cytoplasm;cytosol;extracellular;organelle lumen	nucleotide binding;protein binding	Pf00118	10576	ENSG00000166226.12		BBSome-mediated cargo-targeting to cilium; Prefoldin mediated transfer of substrate to CCT/TriC; Cooperation of PDCL (PhLP1) and TRiC/CCT in G-protein beta folding; Association of TriC/CCT with target proteins during biosynthesis; Neutrophil degranulation; Folding of actin by CCT/TriC; Formation of tubulin folding intermediates by CCT/TriC	16	0	0.95	0.927	0.992	0.728805	0.854188	0.799118	17.98	13.37	17.67	100.2	98.3	101.6	High	High	High	1	Met-loss+Acetyl [N-Term]
FALSE	High	Master Protein	P29401	Transketolase OS=Homo sapiens OX=9606 GN=TKT PE=1 SV=3	TKT	28	Carbon metabolism; Pentose phosphate pathway; Biosynthesis of amino acids; Metabolic pathways	0	249.021	50	28	123	28	623	67.8	7.66	266.31	28	metabolic process;regulation of biological process	cytosol	catalytic activity;metal ion binding;protein binding	Pf00456, Pf00676, Pf02775, Pf02779, Pf02780, Pf09364	7086	ENSG00000163931.15	Pentose Phosphate Pathway	Insulin effects increased synthesis of Xylulose-5-Phosphate; Pentose phosphate pathway (hexose monophosphate shunt)	10	0	0.929	0.891	1.034	0.596462	0.676296	0.932745	23.47	14.16	11.58	99.5	104.5	96	High	High	High	1	Acetyl [N-Term]
FALSE	High	Master Protein	P53396	ATP-citrate synthase OS=Homo sapiens OX=9606 GN=ACLY PE=1 SV=3	ACLY	41	Citrate cycle (TCA cycle); Metabolic pathways	0	247.306	44	41	172	41	1101	120.8	7.33	300.24	41	metabolic process;regulation of biological process;transport	cytoplasm;cytosol;extracellular;membrane;organelle lumen	catalytic activity;metal ion binding;nucleotide binding;protein binding	Pf00285, Pf00549, Pf02629, Pf08442	47	ENSG00000131473.16	Sterol Regulatory Element-Binding Proteins (SREBP) signalling; TCA Cycle and Deficiency of Pyruvate Dehydrogenase complex (PDHc); Fatty Acid Biosynthesis; Amino Acid metabolism	ChREBP activates metabolic gene expression; Fatty acyl-CoA biosynthesis; Neutrophil degranulation	15	0	0.991	0.929	1.037	0.896195	0.854504	0.941273	12.09	12.84	11.55	99.9	103.8	96.3	High	High	High	1
FALSE	High	Master Protein	P48643	T-complex protein 1 subunit epsilon OS=Homo sapiens OX=9606 GN=CCT5 PE=1 SV=1	CCT5	27		0	243.756	53	27	155	27	541	59.6	5.66	387.17	27	metabolic process;regulation of biological process;response to stimulus;transport	cytoplasm;cytoskeleton;cytosol	nucleotide binding;protein binding;RNA binding	Pf00118	22948	ENSG00000150753.11		BBSome-mediated cargo-targeting to cilium; Prefoldin mediated transfer of substrate to CCT/TriC; Cooperation of PDCL (PhLP1) and TRiC/CCT in G-protein beta folding; Association of TriC/CCT with target proteins during biosynthesis; Formation of tubulin folding intermediates by CCT/TriC; Folding of actin by CCT/TriC	13	0	0.995	0.944	1.082	0.905108	0.913549	0.980628	24.19	13.32	19.25	105.3	100	94.7	High	High	High	1	Met-loss+Acetyl [N-Term]
FALSE	High	Master Protein	P0DMV9	Heat shock 70 kDa protein 1B OS=Homo sapiens OX=9606 GN=HSPA1B PE=1 SV=1	HSPA1B; HSPA1A	26	Endocytosis; Longevity regulating pathway - multiple species; Prion diseases; Epstein-Barr virus infection; Spliceosome; MAPK signaling pathway; Protein processing in endoplasmic reticulum; Toxoplasmosis; Measles; Influenza A; Estrogen signaling pathway; Legionellosis; Antigen processing and presentation	0	231.988	47	26	181	11	641	70	5.66	440.56	26	cell organization and biogenesis;metabolic process;regulation of biological process;response to stimulus;transport	cytoplasm;cytoskeleton;cytosol;endoplasmic reticulum;extracellular;mitochondrion;nucleus	catalytic activity;nucleotide binding;protein binding;receptor activity;RNA binding	Pf00012, Pf06723	3304; 3303	ENSG00000232804.5; ENSG00000234475.5; ENSG00000231555.4; ENSG00000235941.5; ENSG00000204389.9; ENSG00000204388.6; ENSG00000212866.6; ENSG00000237724.5; ENSG00000224501.5	Apoptosis Modulation and Signaling; Parkin-Ubiquitin Proteasomal System pathway; NRF2 pathway; MAPK Signaling Pathway; Apoptosis Modulation by HSP70; VEGFA-VEGFR2 Signaling Pathway	AUF1 (hnRNP D0) binds and destabilizes mRNA; Attenuation phase; Neutrophil degranulation; Regulation of HSF1-mediated heat shock response; Viral RNP Complexes in the Host Cell Nucleus; HSP90 chaperone cycle for steroid hormone receptors (SHR)	38	11	1.01	1.039	0.984	0.951655	0.823912	0.758528	14.48	11.31	14.78	98.6	99.5	101.9	High	High	High	1
FALSE	High	Master Protein	P60842	Eukaryotic initiation factor 4A-I OS=Homo sapiens OX=9606 GN=EIF4A1 PE=1 SV=1	EIF4A1	22	RNA transport	0	231.627	55	22	160	18	406	46.1	5.48	376.23	22	metabolic process;regulation of biological process	cytoplasm;cytosol;membrane;nucleus	catalytic activity;DNA binding;nucleotide binding;protein binding;RNA binding	Pf00270, Pf00271, Pf04851	1973	ENSG00000161960.14	Translation Factors; Interferon type I signaling pathways	ISG15 antiviral mechanism; L13a-mediated translational silencing of Ceruloplasmin expression; Translation initiation complex formation; GTP hydrolysis and joining of the 60S ribosomal subunit; Deadenylation of mRNA; Ribosomal scanning and start codon recognition	20	4	1.114	0.957	1.115	0.790268	0.95249	0.915915	21.76	20.55	16.17	105.2	99	95.8	High	High	High	1
FALSE	High	Master Protein	P07237	Protein disulfide-isomerase OS=Homo sapiens OX=9606 GN=P4HB PE=1 SV=3	P4HB	29	Protein processing in endoplasmic reticulum	0	229.249	59	29	147	29	508	57.1	4.87	281.41	29	cell organization and biogenesis;cellular homeostasis;metabolic process;regulation of biological process;response to stimulus	endoplasmic reticulum;extracellular;membrane;organelle lumen	catalytic activity;metal ion binding;protein binding;RNA binding	Pf00085, Pf01216, Pf13098, Pf13848, Pf13899, Pf13905	5034	ENSG00000185624.14		Post-translational protein phosphorylation; Regulation of Insulin-like Growth Factor (IGF) transport and uptake by Insulin-like Growth Factor Binding Proteins (IGFBPs); VLDL assembly; Chylomicron assembly; Collagen biosynthesis and modifying enzymes; Interleukin-12 family signaling; Detoxification of Reactive Oxygen Species; Hedgehog ligand biogenesis	23	0	1.152	0.958	1.198	0.606022	0.953661	0.61822	20.11	18.02	16.51	105.3	99.4	95.3	High	High	High	1
FALSE	High	Master Protein	P35527	Keratin, type I cytoskeletal 9 OS=Homo sapiens OX=9606 GN=KRT9 PE=1 SV=3	KRT9	27		0	229.093	59	27	96	26	623	62	5.24	209.78	27	cell death;cell organization and biogenesis	cytosol;membrane;nucleus	structural molecule activity	Pf00038, Pf13166	3857	ENSG00000171403.9		Formation of the cornified envelope	3	1	2.444	0.264	4.908	2.09536e-16	2.13514e-16	2.08158e-16	26	80.68	83.78	203	76.6	20.4	High	High	High	1
FALSE	High	Master Protein	Q7Z5L9	Interferon regulatory factor 2-binding protein 2 OS=Homo sapiens OX=9606 GN=IRF2BP2 PE=1 SV=2	IRF2BP2	21		0	227.807	58	21	104	21	587	61	8.69	281.94	21	metabolic process;regulation of biological process	cytoplasm;nucleus	metal ion binding	Pf11261	359948	ENSG00000168264.10			0	0	0.919	1.086	0.91	0.51418	0.591503	0.30981	20.62	24.64	17.44	91.9	104	104	High	High	High	1	Met-loss+Acetyl [N-Term]
FALSE	High	Master Protein	P11586	C-1-tetrahydrofolate synthase, cytoplasmic OS=Homo sapiens OX=9606 GN=MTHFD1 PE=1 SV=3	MTHFD1	38	One carbon pool by folate; Metabolic pathways	0	225.319	47	38	142	38	935	101.5	7.3	259.42	38	metabolic process	cytoplasm;cytosol;membrane;mitochondrion	catalytic activity;nucleotide binding;protein binding	Pf00763, Pf01268, Pf02882	4522		Folate Metabolism; One Carbon Metabolism; Trans-sulfuration and one carbon metabolism	Metabolism of folate and pterines	9	0	0.99	0.949	1.053	0.888876	0.929865	0.973703	13.15	18.57	12.06	99	103.8	97.2	High	High	High	1	Met-loss [N-Term]; Acetyl [N-Term]
FALSE	High	Master Protein	P05166	Propionyl-CoA carboxylase beta chain, mitochondrial OS=Homo sapiens OX=9606 GN=PCCB PE=1 SV=3	PCCB	23	Propanoate metabolism; Carbon metabolism; Metabolic pathways; Glyoxylate and dicarboxylate metabolism; Valine, leucine and isoleucine degradation	0	223.623	54	23	121	23	539	58.2	7.64	307.39	23	metabolic process	cytosol;mitochondrion;organelle lumen	catalytic activity;nucleotide binding;protein binding	Pf01039	5096	ENSG00000114054.13		Defective HLCS causes multiple carboxylase deficiency; Biotin transport and metabolism; Propionyl-CoA catabolism	18	0	0.987	1.11	0.857	0.882033	0.45345	0.0812214	12.82	9.29	11.4	95.4	95.2	109.3	High	High	High	1
FALSE	High	Master Protein	P55072	Transitional endoplasmic reticulum ATPase OS=Homo sapiens OX=9606 GN=VCP PE=1 SV=4	VCP	31	Protein processing in endoplasmic reticulum; Legionellosis	0	223.214	45	31	115	31	806	89.3	5.26	236	31	cell communication;cell organization and biogenesis;metabolic process;regulation of biological process;response to stimulus;transport	cytoplasm;cytosol;endoplasmic reticulum;extracellular;membrane;nucleus;organelle lumen;proteasome	catalytic activity;enzyme regulator activity;nucleotide binding;protein binding;RNA binding	Pf00004, Pf00910, Pf01057, Pf01078, Pf02359, Pf02933, Pf05496, Pf05673, Pf06068, Pf07724, Pf07726, Pf07728, Pf09336, Pf13191, Pf13207, Pf13401	7415	ENSG00000165280.15		Protein methylation; Translesion Synthesis by POLH; N-glycan trimming in the ER and Calnexin/Calreticulin cycle; Josephin domain DUBs; Ovarian tumor domain proteases; ABC-family proteins mediated transport; HSF1 activation; Hh mutants that don't undergo autocatalytic processing are degraded by ERAD; E3 ubiquitin ligases ubiquitinate target proteins; Neutrophil degranulation; Defective CFTR causes…	35	0	1.029	0.921	1.066	0.991765	0.823912	0.99204	19.71	16.22	15.34	104.4	101.1	94.5	High	High	High	1	Met-loss+Acetyl [N-Term]
FALSE	High	Master Protein	P07355	Annexin A2 OS=Homo sapiens OX=9606 GN=ANXA2 PE=1 SV=2	ANXA2	27		0	219.578	58	27	214	27	339	38.6	7.75	476.8	27	cell organization and biogenesis;metabolic process;regulation of biological process;response to stimulus;transport	cell surface;cytoplasm;cytosol;endoplasmic reticulum;endosome;extracellular;membrane;nucleus;organelle lumen	enzyme regulator activity;metal ion binding;protein binding;RNA binding	Pf00191	302	ENSG00000182718.16	Prostaglandin Synthesis and Regulation	Dissolution of Fibrin Clot; Gene and protein expression by JAK-STAT signaling after Interleukin-12 stimulation; Smooth Muscle Contraction; Neutrophil degranulation; Interleukin-12 family signaling	12	0	1.029	0.974	1.091	0.991765	0.98999	0.968793	21.65	17.71	10.45	107.8	100.6	91.6	High	High	High	1
FALSE	High	Master Protein	P04264	Keratin, type II cytoskeletal 1 OS=Homo sapiens OX=9606 GN=KRT1 PE=1 SV=6	KRT1	33		0	219.075	54	33	119	28	644	66	8.12	238.1	33	cell death;defense response;metabolic process;regulation of biological process;response to stimulus;transport	cytoskeleton;cytosol;extracellular;membrane;nucleus	catalytic activity;motor activity;protein binding;receptor activity;structural molecule activity	Pf00038, Pf01576, Pf05103, Pf05957, Pf12128, Pf13166, Pf13514	3848	ENSG00000167768.4	Corticotropin-releasing hormone signaling pathway	Formation of the cornified envelope; Neutrophil degranulation	7	0	2.297	0.531	4.847	2.09536e-16	9.23238e-15	2.08158e-16	28.63	26.77	31.42	186.1	74.4	39.5	High	High	High	1
FALSE	High	Master Protein	Q9NZM1	Myoferlin OS=Homo sapiens OX=9606 GN=MYOF PE=1 SV=1	MYOF	43		0	217.209	26	43	108	43	2061	234.6	6.18	148.84	43	cell organization and biogenesis;regulation of biological process;response to stimulus	membrane;nucleus	protein binding	Pf00168, Pf08150, Pf08151, Pf08165	26509	ENSG00000138119.16	Aryl Hydrocarbon Receptor Pathway; Hepatitis C and Hepatocellular Carcinoma		2	0	1.024	0.913	1.071	0.981071	0.784513	0.999321	17.5	20.26	11.29	105.5	94.5	100	High	High	High	1
FALSE	High	Master Protein	P50454	Serpin H1 OS=Homo sapiens OX=9606 GN=SERPINH1 PE=1 SV=2	SERPINH1	21		0	213.714	58	21	124	21	418	46.4	8.69	250.14	21	cell organization and biogenesis;metabolic process;regulation of biological process;response to stimulus	cytoplasm;endoplasmic reticulum;membrane;organelle lumen	enzyme regulator activity;protein binding;RNA binding	Pf00079	871	ENSG00000149257.13	Endochondral Ossification	Collagen biosynthesis and modifying enzymes	4	0	1.122	0.922	1.143	0.755713	0.833549	0.832991	17.57	18.19	20.12	109	96.5	94.5	High	High	High	1
FALSE	High	Master Protein	P13645	Keratin, type I cytoskeletal 10 OS=Homo sapiens OX=9606 GN=KRT10 PE=1 SV=6	KRT10	23	Staphylococcus aureus infection	0	213.316	43	23	107	21	584	58.8	5.21	270.17	23	cell death;cell differentiation;metabolic process	cytoplasm;cytoskeleton;cytosol;membrane;nucleus	structural molecule activity	Pf00038, Pf04111	3858	ENSG00000186395.7		Formation of the cornified envelope	4	2	3.158	1.615	1.905	2.09536e-16	5.50102e-10	1.60154e-10	25.53	15.58	16.38	166.7	50	83.3	High	High	High	1
FALSE	High	Master Protein	P68363	Tubulin alpha-1B chain OS=Homo sapiens OX=9606 GN=TUBA1B PE=1 SV=1	TUBA1B	20	Pathogenic Escherichia coli infection; Gap junction; Phagosome; Apoptosis	0	213.259	51	20	207	1	451	50.1	5.06	514.76	20	cell division;cell organization and biogenesis;response to stimulus;transport	cytoplasm;cytoskeleton;membrane	catalytic activity;nucleotide binding;protein binding;RNA binding;structural molecule activity	Pf00091, Pf03953	10376	ENSG00000123416.15	Pathogenic Escherichia coli infection; Allograft Rejection; Parkin-Ubiquitin Proteasomal System pathway	COPI-independent Golgi-to-ER retrograde traffic; COPI-dependent Golgi-to-ER retrograde traffic; Carboxyterminal post-translational modifications of tubulin; Recruitment of NuMA to mitotic centrosomes; Hedgehog 'off' state; Translocation of GLUT4 to the plasma membrane; Microtubule-dependent trafficking of connexons from Golgi to the plasma membrane; Separation of Sister Chromatids; COPI-mediated …	66	0	1.143	0.957	1.194	0.826647	0.977945	0.728286	0	0	0	110.6	96.8	92.6	High	High	High	1
FALSE	High	Master Protein	Q9BQE3	Tubulin alpha-1C chain OS=Homo sapiens OX=9606 GN=TUBA1C PE=1 SV=1	TUBA1C	20	Pathogenic Escherichia coli infection; Gap junction; Phagosome; Apoptosis	0	210.023	51	20	207	1	449	49.9	5.1	507.61	20	cell division;cell organization and biogenesis;transport	cytoplasm;cytoskeleton;nucleus	catalytic activity;nucleotide binding;protein binding;structural molecule activity	Pf00091, Pf03953	84790	ENSG00000167553.15	Pathogenic Escherichia coli infection; Parkin-Ubiquitin Proteasomal System pathway	COPI-independent Golgi-to-ER retrograde traffic; COPI-dependent Golgi-to-ER retrograde traffic; Carboxyterminal post-translational modifications of tubulin; Recruitment of NuMA to mitotic centrosomes; Hedgehog 'off' state; Translocation of GLUT4 to the plasma membrane; Prefoldin mediated transfer of substrate to CCT/TriC; Microtubule-dependent trafficking of connexons from Golgi to the plasma mem…	66	18	0.969	1.032	1.048	0.821588	0.854504	0.96445	23.2	19.9	13.66	101.1	99	100	High	High	High	1
FALSE	High	Master Protein	P00558	Phosphoglycerate kinase 1 OS=Homo sapiens OX=9606 GN=PGK1 PE=1 SV=3	PGK1	24	HIF-1 signaling pathway; Carbon metabolism; Glycolysis / Gluconeogenesis; Biosynthesis of amino acids; Metabolic pathways	0	209.357	57	24	150	24	417	44.6	8.1	364.72	24	cell differentiation;metabolic process;regulation of biological process;response to stimulus	cytoplasm;cytosol;membrane	catalytic activity;nucleotide binding;protein binding	Pf00162	5230	ENSG00000102144.13	Cori Cycle; Photodynamic therapy-induced HIF-1 survival signaling; Glycolysis and Gluconeogenesis	Gluconeogenesis; Glycolysis	13	0	1.08	1.043	1.031	0.90377	0.808773	0.923004	16.62	9.8	18.26	105.8	94.7	99.5	High	High	High	1
FALSE	High	Master Protein	Q13200	26S proteasome non-ATPase regulatory subunit 2 OS=Homo sapiens OX=9606 GN=PSMD2 PE=1 SV=3	PSMD2	29	Epstein-Barr virus infection; Proteasome	0	206.008	39	29	90	29	908	100.1	5.2	130.71	29	metabolic process;regulation of biological process;response to stimulus;transport	cytoplasm;cytosol;extracellular;membrane;nucleus;organelle lumen;proteasome	catalytic activity;enzyme regulator activity;nucleotide binding;protein binding	Pf01851	5708	ENSG00000175166.16	Proteasome Degradation; TNF alpha Signaling Pathway; Parkin-Ubiquitin Proteasomal System pathway	Regulation of RAS by GAPs; CDT1 association with the CDC6:ORC:origin complex; Downstream TCR signaling; UCH proteinases; NIK-->noncanonical NF-kB signaling; Hh mutants that don't undergo autocatalytic processing are degraded by ERAD; SCF-beta-TrCP mediated degradation of Emi1; Neutrophil degranulation; Cross-presentation of soluble exogenous antigens (endosomes); Separation of Sister Chromatids; …	154	0	0.998	1.002	1.059	0.906671	0.948251	0.983034	22.96	23.3	14.86	102.4	98.4	99.2	High	High	High	1
FALSE	High	Master Protein	P49368	T-complex protein 1 subunit gamma OS=Homo sapiens OX=9606 GN=CCT3 PE=1 SV=4	CCT3	27		0	204.268	49	27	119	27	545	60.5	6.49	240.01	27	cell organization and biogenesis;metabolic process;regulation of biological process;transport	cytoplasm;cytoskeleton;cytosol;membrane	nucleotide binding;protein binding;RNA binding	Pf00118	7203	ENSG00000163468.14		BBSome-mediated cargo-targeting to cilium; Prefoldin mediated transfer of substrate to CCT/TriC; Cooperation of PDCL (PhLP1) and TRiC/CCT in G-protein beta folding; Association of TriC/CCT with target proteins during biosynthesis; Formation of tubulin folding intermediates by CCT/TriC; Folding of actin by CCT/TriC	13	0	0.934	0.959	0.99	0.627869	0.957678	0.789408	15.26	14.95	11.67	98.6	100.8	100.6	High	High	High	1	Acetyl [N-Term]
FALSE	High	Master Protein	O00410	Importin-5 OS=Homo sapiens OX=9606 GN=IPO5 PE=1 SV=4	IPO5	26		0	204.142	32	26	93	26	1097	123.6	4.94	188.42	26	regulation of biological process;response to stimulus;transport	cytoplasm;membrane;nucleus	enzyme regulator activity;protein binding;RNA binding;transporter activity	Pf02985, Pf12755, Pf13513, Pf13646	3843	ENSG00000065150.18		vRNP Assembly	6	0	1.099	0.992	1.09	0.8475	0.96481	0.971857	23.71	18.96	14.98	103.6	100.2	96.2	High	High	High	1
FALSE	High	Master Protein	P05023	Sodium/potassium-transporting ATPase subunit alpha-1 OS=Homo sapiens OX=9606 GN=ATP1A1 PE=1 SV=1	ATP1A1	29	Bile secretion; cGMP-PKG signaling pathway; Endocrine and other factor-regulated calcium reabsorption; Protein digestion and absorption; Proximal tubule bicarbonate reclamation; Thyroid hormone signaling pathway; Insulin secretion; Adrenergic signaling in cardiomyocytes; Thyroid hormone synthesis; Pancreatic secretion; Aldosterone-regulated sodium reabsorption; Carbohydrate digestion and absorpti…	0	203.438	36	29	95	27	1023	112.8	5.49	187.75	29	cell communication;cellular homeostasis;metabolic process;regulation of biological process;response to stimulus;transport	endoplasmic reticulum;endosome;Golgi;membrane	catalytic activity;metal ion binding;nucleotide binding;protein binding;transporter activity	Pf00122, Pf00689, Pf00690, Pf00702, Pf08282, Pf12710, Pf13246	476	ENSG00000163399.15	Preimplantation Embryo	Ion homeostasis; Ion transport by P-type ATPases	24	2	1.079	0.963	1.103	0.905108	0.96481	0.945278	17.73	15.1	11.92	106.4	90.3	103.3	High	High	High	1
FALSE	High	Master Protein	P05787	Keratin, type II cytoskeletal 8 OS=Homo sapiens OX=9606 GN=KRT8 PE=1 SV=7	KRT8	35		0	203.403	63	35	150	28	483	53.7	5.59	287.47	35	cell death;cell differentiation;cell organization and biogenesis;regulation of biological process;response to stimulus	cytoplasm;cytoskeleton;cytosol;membrane;nucleus	catalytic activity;motor activity;protein binding;structural molecule activity	Pf00038, Pf01576, Pf13166, Pf15003	3856	ENSG00000170421.12	Primary Focal Segmental Glomerulosclerosis FSGS	Formation of the cornified envelope	4	4	1.143	1.035	1.136	0.647785	0.847303	0.85961	13.69	10.49	13.2	80.7	106.1	113.1	High	High	High	1
FALSE	High	Master Protein	P06744	Glucose-6-phosphate isomerase OS=Homo sapiens OX=9606 GN=GPI PE=1 SV=4	GPI	22	Carbon metabolism; Starch and sucrose metabolism; Pentose phosphate pathway; Glycolysis / Gluconeogenesis; Amino sugar and nucleotide sugar metabolism; Metabolic pathways	0	202.8	45	22	98	22	558	63.1	8.32	214.91	22	metabolic process;regulation of biological process;response to stimulus;transport	cytoplasm;cytosol;extracellular;membrane;organelle lumen	catalytic activity;protein binding	Pf00342	2821	ENSG00000105220.14	Cori Cycle; Glycolysis and Gluconeogenesis	Glycolysis; Neutrophil degranulation; Gluconeogenesis; TP53 Regulates Metabolic Genes	21	0	0.984	0.921	1.125	0.872537	0.82487	0.893512	26.22	18.47	9.53	104.7	100.2	95.1	High	High	High	1	Met-loss+Acetyl [N-Term]
FALSE	High	Master Protein	P14625	Endoplasmin OS=Homo sapiens OX=9606 GN=HSP90B1 PE=1 SV=1	HSP90B1	32	Pathways in cancer; Prostate cancer; Protein processing in endoplasmic reticulum; Thyroid hormone synthesis; Estrogen signaling pathway; PI3K-Akt signaling pathway	0	201.057	36	32	150	30	803	92.4	4.84	297.04	32	cell organization and biogenesis;metabolic process;regulation of biological process;response to stimulus;transport	cytosol;endoplasmic reticulum;extracellular;membrane;nucleus;organelle lumen	metal ion binding;nucleotide binding;protein binding;RNA binding	Pf00183, Pf02518, Pf13589	7184	ENSG00000166598.14	Photodynamic therapy-induced unfolded protein response; Focal Adhesion-PI3K-Akt-mTOR-signaling pathway; Sudden Infant Death Syndrome (SIDS) Susceptibility Pathways	Post-translational protein phosphorylation; Regulation of Insulin-like Growth Factor (IGF) transport and uptake by Insulin-like Growth Factor Binding Proteins (IGFBPs); ATF6 (ATF6-alpha) activates chaperone genes; Interleukin-4 and 13 signaling; Trafficking and processing of endosomal TLR; Scavenging by Class A Receptors	26	0	1.035	0.962	1.109	0.999627	0.961553	0.928643	15.11	18.89	14.01	103	99.7	97.2	High	High	High	1
FALSE	High	Master Protein	Q13885	Tubulin beta-2A chain OS=Homo sapiens OX=9606 GN=TUBB2A PE=1 SV=1	TUBB2A	17	Pathogenic Escherichia coli infection; Gap junction; Phagosome	0	199.174	40	17	172	1	445	49.9	4.89	391.04	17	cell organization and biogenesis	cytoplasm;cytoskeleton;nucleus	catalytic activity;nucleotide binding;protein binding;structural molecule activity	Pf00091, Pf03953, Pf10644	7280	ENSG00000137267.5	Pathogenic Escherichia coli infection; Parkin-Ubiquitin Proteasomal System pathway	COPI-independent Golgi-to-ER retrograde traffic; COPI-dependent Golgi-to-ER retrograde traffic; Carboxyterminal post-translational modifications of tubulin; Recruitment of NuMA to mitotic centrosomes; Hedgehog 'off' state; Translocation of GLUT4 to the plasma membrane; Prefoldin mediated transfer of substrate to CCT/TriC; Microtubule-dependent trafficking of connexons from Golgi to the plasma mem…	65	1	1.066	1.135	0.9	0.980015	0.745327	0.520586	0	0	6.39	127.9	26.4	145.7	High	High	High	1
FALSE	High	Master Protein	Q96RQ3	Methylcrotonoyl-CoA carboxylase subunit alpha, mitochondrial OS=Homo sapiens OX=9606 GN=MCCC1 PE=1 SV=3	MCCC1	23	Metabolic pathways; Valine, leucine and isoleucine degradation	0	198.535	47	23	102	23	725	80.4	7.78	242.83	23	cell organization and biogenesis;metabolic process	cytosol;membrane;mitochondrion;organelle lumen	catalytic activity;metal ion binding;nucleotide binding;protein binding	Pf00289, Pf00364, Pf01071, Pf02222, Pf02655, Pf02785, Pf02786, Pf07478, Pf08443, Pf13533, Pf13535, Pf15632	56922	ENSG00000078070.12	Amino Acid metabolism	Branched-chain amino acid catabolism; Biotin transport and metabolism; Defective HLCS causes multiple carboxylase deficiency	14	0	0.859	1.108	0.718	0.153511	0.462505	3.929e-05	11.34	13.29	19.38	88.7	97.8	113.4	High	High	High	1
FALSE	High	Master Protein	P12814	Alpha-actinin-1 OS=Homo sapiens OX=9606 GN=ACTN1 PE=1 SV=2	ACTN1	33	Viral carcinogenesis; Amoebiasis; Arrhythmogenic right ventricular cardiomyopathy (ARVC); Tight junction; Focal adhesion; Adherens junction; Regulation of actin cytoskeleton; Leukocyte transendothelial migration; Systemic lupus erythematosus	0	198.473	48	33	100	21	892	103	5.41	178.32	33	cell differentiation;cell organization and biogenesis;regulation of biological process;transport	cytoplasm;cytoskeleton;cytosol;extracellular;membrane;organelle lumen	metal ion binding;protein binding;RNA binding	Pf00036, Pf00307, Pf00435, Pf08726, Pf11971, Pf13405, Pf13499	87	ENSG00000072110.13	Arrhythmogenic Right Ventricular Cardiomyopathy; Focal Adhesion; Regulation of Actin Cytoskeleton	Platelet degranulation ; Nephrin family interactions; Regulation of cytoskeletal remodeling and cell spreading by IPP complex components; Syndecan interactions	24	0	0.968	0.854	1.114	0.815473	0.516798	0.915915	28.59	13.45	18.6	109.9	110.1	80	High	High	High	1
FALSE	High	Master Protein	P26599	Polypyrimidine tract-binding protein 1 OS=Homo sapiens OX=9606 GN=PTBP1 PE=1 SV=1	PTBP1	17		0	197.617	50	17	69	16	531	57.2	9.17	204.26	17	metabolic process;regulation of biological process;response to stimulus	membrane;nucleus	protein binding;RNA binding	Pf00076, Pf13893, Pf14259	5725	ENSG00000011304.19	mir-124 predicted interactions with cell cycle and differentiation; mRNA Processing	mRNA Splicing - Major Pathway; FGFR2 alternative splicing	11	1	1.036	0.926	1.196	0.999627	0.852097	0.628148	34.88	14.8	22.09	105.7	100.1	94.3	High	High	High	1	Acetyl [N-Term]
FALSE	High	Master Protein	P27816	Microtubule-associated protein 4 OS=Homo sapiens OX=9606 GN=MAP4 PE=1 SV=3	MAP4	35		0	197.235	40	35	111	35	1152	120.9	5.43	173.14	35	cell division;cell organization and biogenesis;cellular component movement;regulation of biological process	cytoplasm;cytoskeleton	protein binding;RNA binding;structural molecule activity	Pf00418	4134	ENSG00000047849.21			0	0	0.932	0.955	0.994	0.615096	0.948251	0.812021	19.65	15.45	16.31	102.6	101.3	96.1	High	High	High	1	Met-loss+Acetyl [N-Term]
FALSE	High	Master Protein	P53618	Coatomer subunit beta OS=Homo sapiens OX=9606 GN=COPB1 PE=1 SV=3	COPB1	28		0	195.66	37	28	105	28	953	107.1	6.05	187.38	28	transport	cytoplasm;cytosol;Golgi;membrane	protein binding;structural molecule activity	Pf01602, Pf07718, Pf14806	1315	ENSG00000129083.12		COPI-dependent Golgi-to-ER retrograde traffic; Neutrophil degranulation; COPI-mediated anterograde transport	14	0	0.978	0.981	1.018	0.856181	0.994319	0.894795	20.05	18.29	16.43	102.6	103.8	93.6	High	High	High	1
FALSE	High	Master Protein	Q14697	Neutral alpha-glucosidase AB OS=Homo sapiens OX=9606 GN=GANAB PE=1 SV=3	GANAB	30	N-Glycan biosynthesis; Protein processing in endoplasmic reticulum; Metabolic pathways	0	195.361	38	30	113	30	944	106.8	6.14	153.41	30	metabolic process	endoplasmic reticulum;Golgi;membrane;organelle lumen	catalytic activity;RNA binding	Pf01055, Pf13802	23193	ENSG00000089597.16		Calnexin/calreticulin cycle	8	0	1.126	1.062	1.165	0.74162	0.724174	0.751893	12.28	16.95	15.45	111.9	91.1	97	High	High	High	1
FALSE	High	Master Protein	P04075	Fructose-bisphosphate aldolase A OS=Homo sapiens OX=9606 GN=ALDOA PE=1 SV=2	ALDOA	22	HIF-1 signaling pathway; Carbon metabolism; Fructose and mannose metabolism; Pentose phosphate pathway; Glycolysis / Gluconeogenesis; Biosynthesis of amino acids; Metabolic pathways	0	195.243	58	22	172	21	364	39.4	8.09	441.37	22	cell organization and biogenesis;cellular homeostasis;metabolic process;regulation of biological process;transport	cytoplasm;cytoskeleton;cytosol;extracellular;membrane;nucleus;organelle lumen	catalytic activity;protein binding;RNA binding	Pf00274	226	ENSG00000149925.17	Glycolysis and Gluconeogenesis; Sudden Infant Death Syndrome (SIDS) Susceptibility Pathways	Platelet degranulation ; Gluconeogenesis; Glycolysis; Neutrophil degranulation	21	1	1.09	1.022	1.135	0.871147	0.88284	0.864382	26.66	13.95	16.17	104	97.5	98.4	High	High	High	1	Met-loss [N-Term]
FALSE	High	Master Protein	P31939	Bifunctional purine biosynthesis protein PURH OS=Homo sapiens OX=9606 GN=ATIC PE=1 SV=3	ATIC	23	Antifolate resistance; Purine metabolism; One carbon pool by folate; Metabolic pathways	0	192.959	56	23	89	23	592	64.6	6.71	160.06	23	metabolic process;response to stimulus	cytosol;membrane;mitochondrion	catalytic activity;protein binding	Pf01808, Pf02142	471	ENSG00000138363.14	One Carbon Metabolism	Purine ribonucleoside monophosphate biosynthesis	9	0	0.986	1.033	1.001	0.878069	0.852097	0.832859	13.43	13.12	13.18	100.2	97.2	102.6	High	High	High	1	Met-loss [N-Term]; Acetyl [N-Term]
FALSE	High	Master Protein	O14980	Exportin-1 OS=Homo sapiens OX=9606 GN=XPO1 PE=1 SV=1	XPO1	27	Epstein-Barr virus infection; Ribosome biogenesis in eukaryotes; HTLV-I infection; RNA transport; Influenza A	0	191.795	30	27	119	27	1071	123.3	6.06	199.5	27	cell organization and biogenesis;regulation of biological process;response to stimulus;transport	chromosome;cytoplasm;cytosol;membrane;nucleus	protein binding;RNA binding;transporter activity	Pf03810, Pf08389, Pf08767	7514	ENSG00000082898.16	eIF5A regulation in response to inhibition of the nuclear export system	Rev-mediated nuclear export of HIV RNA; Downregulation of TGF-beta receptor signaling; NEP/NS2 Interacts with the Cellular Export Machinery; Cyclin A/B1/B2 associated events during G2/M transition; Amplification of signal from unattached kinetochores via a MAD2 inhibitory signal; Deactivation of the beta-catenin transactivating complex; Separation of Sister Chromatids; Resolution of Sister Chroma…	49	0	0.99	0.941	1.127	0.8913	0.911108	0.88929	15.05	17	12.82	102.8	98.2	99	High	High	High	1	Met-loss [N-Term]
FALSE	High	Master Protein	P12277	Creatine kinase B-type OS=Homo sapiens OX=9606 GN=CKB PE=1 SV=1	CKB	15	Metabolic pathways; Arginine and proline metabolism	0	190.613	54	15	100	14	381	42.6	5.59	208.9	15	cellular homeostasis;metabolic process	cytoplasm;cytosol;mitochondrion;nucleus	catalytic activity;nucleotide binding;protein binding	Pf00217, Pf02807	1152	ENSG00000166165.12	Urea cycle and metabolism of amino groups	Creatine metabolism	7	1	1.086	0.986	1.047	0.882033	0.978284	0.963545	22.09	14.57	7.59	103.2	96.7	100	High	High	High	1	Met-loss [N-Term]
FALSE	High	Master Protein	Q7KZF4	Staphylococcal nuclease domain-containing protein 1 OS=Homo sapiens OX=9606 GN=SND1 PE=1 SV=1	SND1	30	Viral carcinogenesis; Epstein-Barr virus infection	0	190.475	40	30	111	30	910	101.9	7.17	214.42	30	cell differentiation;metabolic process;regulation of biological process	cytoplasm;cytosol;membrane;mitochondrion;nucleus	catalytic activity;protein binding;RNA binding	Pf00565, Pf00567	27044	ENSG00000197157.10		Signaling by BRAF and RAF fusions	6	0	1.051	0.985	1.08	0.973347	0.979098	0.984816	13.09	14.68	12.31	105.5	97.6	96.9	High	High	High	1	Met-loss+Acetyl [N-Term]
FALSE	High	Master Protein	P08758	Annexin A5 OS=Homo sapiens OX=9606 GN=ANXA5 PE=1 SV=2	ANXA5	21		0	190.242	72	21	118	20	320	35.9	5.05	265.55	21	coagulation;regulation of biological process;response to stimulus;transport	cytoplasm;cytosol;extracellular;membrane	enzyme regulator activity;metal ion binding;protein binding	Pf00191	308	ENSG00000164111.14	Apoptosis-related network due to altered Notch3 in ovarian cancer; Simplified Interaction Map Between LOXL4 and Oxidative Stress Pathway; Prostaglandin Synthesis and Regulation	Platelet degranulation	7	1	1.082	0.924	1.116	0.896195	0.841167	0.915777	17.28	12.38	16.2	107.9	96.7	95.4	High	High	High	1
FALSE	High	Master Protein	P34932	Heat shock 70 kDa protein 4 OS=Homo sapiens OX=9606 GN=HSPA4 PE=1 SV=4	HSPA4	31	Antigen processing and presentation	0	189.569	49	31	113	29	840	94.3	5.19	228	31	cell organization and biogenesis;response to stimulus;transport	cytoplasm;cytosol	nucleotide binding;protein binding	Pf00012, Pf06723	3308	ENSG00000170606.14	Parkin-Ubiquitin Proteasomal System pathway	Regulation of HSF1-mediated heat shock response	6	2	0.973	1.011	1.026	0.835556	0.92278	0.915915	14.78	22.38	18.81	100	100.4	99.6	High	High	High	1
FALSE	High	Master Protein	O00763	Acetyl-CoA carboxylase 2 OS=Homo sapiens OX=9606 GN=ACACB PE=1 SV=3	ACACB	26	Propanoate metabolism; Insulin signaling pathway; Pyruvate metabolism; Fatty acid biosynthesis; Glucagon signaling pathway; AMPK signaling pathway; Metabolic pathways; Insulin resistance; Adipocytokine signaling pathway	0	189.215	14	26	155	12	2458	276.4	6.49	347.82	26	cell organization and biogenesis;metabolic process;regulation of biological process;response to stimulus;transport	cytosol;membrane;mitochondrion;nucleus	catalytic activity;metal ion binding;nucleotide binding;protein binding	Pf00289, Pf00364, Pf01039, Pf02785, Pf02786, Pf08326, Pf13535, Pf15449, Pf15632	32	ENSG00000076555.15	AMP-activated Protein Kinase (AMPK) Signaling; Leptin signaling pathway; Brain-Derived Neurotrophic Factor (BDNF) signaling pathway; Fatty Acid Biosynthesis; VEGFA-VEGFR2 Signaling Pathway	ChREBP activates metabolic gene expression; Import of palmitoyl-CoA into the mitochondrial matrix; Biotin transport and metabolism; Activation of gene expression by SREBF (SREBP)	26	0	0.947	1.127	0.885	0.876995	0.740836	0.541049	4.09	3.7	12.3	107.1	106	86.9	High	High	High	1
FALSE	High	Master Protein	P13667	Protein disulfide-isomerase A4 OS=Homo sapiens OX=9606 GN=PDIA4 PE=1 SV=2	PDIA4	28	Protein processing in endoplasmic reticulum; Thyroid hormone synthesis; Vibrio cholerae infection	0	187.302	52	28	90	28	645	72.9	5.07	174.11	28	cellular homeostasis;metabolic process;regulation of biological process;response to stimulus;transport	cell surface;endoplasmic reticulum;organelle lumen	catalytic activity;metal ion binding;protein binding;RNA binding	Pf00085, Pf01216, Pf13098, Pf13848, Pf13905	9601	ENSG00000155660.10			3	0	1.055	0.941	1.118	0.970035	0.909438	0.908359	27.77	18.26	23.86	104.6	102.3	93.1	High	High	High	1
FALSE	High	Master Protein	P11940	Polyadenylate-binding protein 1 OS=Homo sapiens OX=9606 GN=PABPC1 PE=1 SV=2	PABPC1	24	RNA degradation; mRNA surveillance pathway; RNA transport	0	186.491	43	24	103	16	636	70.6	9.5	200.14	24	metabolic process;regulation of biological process	cytoplasm;cytosol;membrane;nucleus;spliceosomal complex	protein binding;RNA binding;translation regulator activity	Pf00076, Pf00658, Pf13893, Pf14259	26986	ENSG00000070756.15	Translation Factors; Endoderm Differentiation	AUF1 (hnRNP D0) binds and destabilizes mRNA; L13a-mediated translational silencing of Ceruloplasmin expression; Regulation of expression of SLITs and ROBOs; Nonsense Mediated Decay (NMD) independent of the Exon Junction Complex (EJC); Translation initiation complex formation; Nonsense Mediated Decay (NMD) enhanced by the Exon Junction Complex (EJC); Deadenylation of mRNA	24	6	1.125	1.03	1.113	0.74162	0.854504	0.91747	17.65	13.54	16.74	109.3	93.9	96.8	High	High	High	1
FALSE	High	Master Protein	P68366	Tubulin alpha-4A chain OS=Homo sapiens OX=9606 GN=TUBA4A PE=1 SV=1	TUBA4A	17	Pathogenic Escherichia coli infection; Gap junction; Phagosome; Apoptosis	0	185.955	40	17	172	3	448	49.9	5.06	419.19	17	cell organization and biogenesis;regulation of biological process;transport	cytoplasm;cytoskeleton;cytosol;extracellular	catalytic activity;nucleotide binding;protein binding;structural molecule activity	Pf00091, Pf03953	7277	ENSG00000127824.13	Pathogenic Escherichia coli infection; Parkin-Ubiquitin Proteasomal System pathway	COPI-independent Golgi-to-ER retrograde traffic; COPI-dependent Golgi-to-ER retrograde traffic; Carboxyterminal post-translational modifications of tubulin; Regulation of PLK1 Activity at G2/M Transition; Recruitment of NuMA to mitotic centrosomes; Hedgehog 'off' state; Loss of Nlp from mitotic centrosomes; Translocation of GLUT4 to the plasma membrane; Prefoldin mediated transfer of substrate to…	76	0	0.997	1.207	0.883	0.905928	0.0539485	0.171607	4.83	0.59	10.22	96.5	94.1	109.5	High	High	High	1
FALSE	High	Master Protein	Q12931	Heat shock protein 75 kDa, mitochondrial OS=Homo sapiens OX=9606 GN=TRAP1 PE=1 SV=3	TRAP1	26		0	185.84	48	26	91	25	704	80.1	8.21	200.87	26	metabolic process;regulation of biological process;response to stimulus	membrane;mitochondrion;organelle lumen	nucleotide binding;protein binding;RNA binding	Pf00183, Pf02518, Pf13589	10131	ENSG00000126602.10	TNF alpha Signaling Pathway; TGF-beta Signaling Pathway	Respiratory electron transport	6	0	1.149	1.027	1.124	0.622259	0.861755	0.894397	17.82	10.47	14.26	111.5	90.6	98	High	High	High	1
FALSE	High	Master Protein	P49411	Elongation factor Tu, mitochondrial OS=Homo sapiens OX=9606 GN=TUFM PE=1 SV=2	TUFM	21		0	183.931	52	21	117	21	452	49.5	7.61	255.04	21	metabolic process;response to stimulus	membrane;mitochondrion	catalytic activity;nucleotide binding;protein binding;RNA binding	Pf00009, Pf03143, Pf03144	7284			Mitochondrial translation elongation	4	0	0.926	1.002	0.877	0.567161	0.94811	0.14884	12.82	9.98	6.76	96.8	100.9	102.3	High	High	High	1
FALSE	High	Master Protein	P25705	ATP synthase subunit alpha, mitochondrial OS=Homo sapiens OX=9606 GN=ATP5F1A PE=1 SV=1	ATP5A1	24	Huntington's disease; Parkinson's disease; Alzheimer's disease; Oxidative phosphorylation; Metabolic pathways	0	183.171	53	24	126	24	553	59.7	9.13	277.64	24	cell organization and biogenesis;metabolic process;regulation of biological process;transport	membrane;mitochondrion;organelle lumen	catalytic activity;nucleotide binding;protein binding;RNA binding;transporter activity	Pf00006, Pf00306, Pf02663, Pf02874, Pf05943	498	ENSG00000152234.15	Electron Transport Chain; Oxidative phosphorylation	Cristae formation; Mitochondrial protein import; Formation of ATP by chemiosmotic coupling; Metabolism of proteins	16	0	1.055	1.01	1.02	0.970035	0.926445	0.899262	14.05	9.93	10.6	100.8	96.7	102.5	High	High	High	1
FALSE	High	Master Protein	P55060	Exportin-2 OS=Homo sapiens OX=9606 GN=CSE1L PE=1 SV=3	CSE1L	27		0	183.054	29	27	108	27	971	110.3	5.77	193.98	27	cell death;cell proliferation;transport	cytoplasm;cytosol;membrane;nucleus	protein binding;transporter activity	Pf03378, Pf03810, Pf08506	1434	ENSG00000124207.16			0	0	1.014	0.901	1.116	0.962015	0.727228	0.915777	22.12	12.61	19.2	103.3	100.5	96.2	High	High	High	1	Acetyl [N-Term]
FALSE	High	Master Protein	P16615	Sarcoplasmic/endoplasmic reticulum calcium ATPase 2 OS=Homo sapiens OX=9606 GN=ATP2A2 PE=1 SV=1	ATP2A2	23	Arrhythmogenic right ventricular cardiomyopathy (ARVC); Dilated cardiomyopathy; cGMP-PKG signaling pathway; Thyroid hormone signaling pathway; Adrenergic signaling in cardiomyocytes; Pancreatic secretion; Alzheimer's disease; Cardiac muscle contraction; cAMP signaling pathway; Calcium signaling pathway; Hypertrophic cardiomyopathy (HCM)	0	181.59	28	23	88	23	1042	114.7	5.34	192.54	23	cell organization and biogenesis;cellular homeostasis;regulation of biological process;response to stimulus;transport	endoplasmic reticulum;membrane	catalytic activity;metal ion binding;nucleotide binding;protein binding;transporter activity	Pf00122, Pf00689, Pf00690, Pf00702, Pf08282, Pf12710, Pf13246	488	ENSG00000174437.16	Alzheimers Disease; Arrhythmogenic Right Ventricular Cardiomyopathy; Endothelin Pathways; Myometrial Relaxation and Contraction Pathways; Calcium Regulation in the Cardiac Cell	Ion homeostasis; Pre-NOTCH Processing in Golgi; Ion transport by P-type ATPases; Reduction of cytosolic Ca++ levels	30	0	1.017	0.963	1.023	0.970035	0.962185	0.906747	19.9	10.68	14.53	101.1	104.6	94.3	High	High	High	1
FALSE	High	Master Protein	P04350	Tubulin beta-4A chain OS=Homo sapiens OX=9606 GN=TUBB4A PE=1 SV=2	TUBB4A	16	Pathogenic Escherichia coli infection; Gap junction; Phagosome	0	180.768	45	16	162	2	444	49.6	4.88	357.25	16	cell organization and biogenesis;regulation of biological process	cytoplasm;cytoskeleton;cytosol;nucleus	catalytic activity;metal ion binding;nucleotide binding;protein binding;structural molecule activity	Pf00091, Pf03953, Pf10644	10382	ENSG00000104833.11	Pathogenic Escherichia coli infection; Parkin-Ubiquitin Proteasomal System pathway	COPI-independent Golgi-to-ER retrograde traffic; COPI-dependent Golgi-to-ER retrograde traffic; Carboxyterminal post-translational modifications of tubulin; Regulation of PLK1 Activity at G2/M Transition; Recruitment of NuMA to mitotic centrosomes; Hedgehog 'off' state; Loss of Nlp from mitotic centrosomes; Translocation of GLUT4 to the plasma membrane; Prefoldin mediated transfer of substrate to…	72	1	0.636	0.754	0.957	0.00629561	0.303791	0.768271	0	0	18.76	113.7	84.5	101.7	High	Peak Found	Peak Found	1
FALSE	High	Master Protein	P30101	Protein disulfide-isomerase A3 OS=Homo sapiens OX=9606 GN=PDIA3 PE=1 SV=4	PDIA3	26	Protein processing in endoplasmic reticulum; Antigen processing and presentation	0	180.333	51	26	107	26	505	56.7	6.35	200.44	26	cellular homeostasis;metabolic process;regulation of biological process;response to stimulus;transport	cell surface;endoplasmic reticulum;membrane;nucleus;organelle lumen	catalytic activity;protein binding;RNA binding	Pf00085, Pf13098, Pf13848, Pf13899, Pf13905	2923	ENSG00000167004.12		ER-Phagosome pathway; Calnexin/calreticulin cycle; Antigen Presentation: Folding, assembly and peptide loading of class I MHC	13	0	0.992	0.932	1.114	0.897387	0.864032	0.91747	23.83	20.59	12.33	100.9	103.2	95.9	High	High	High	1
FALSE	High	Master Protein	P17987	T-complex protein 1 subunit alpha OS=Homo sapiens OX=9606 GN=TCP1 PE=1 SV=1	TCP1	21		0	180.293	48	21	98	21	556	60.3	6.11	223.37	21	cell organization and biogenesis;metabolic process;regulation of biological process;response to stimulus;transport	cytoplasm;cytoskeleton;cytosol;Golgi	nucleotide binding;protein binding;RNA binding	Pf00118	6950	ENSG00000120438.11		BBSome-mediated cargo-targeting to cilium; Prefoldin mediated transfer of substrate to CCT/TriC; Gene and protein expression by JAK-STAT signaling after Interleukin-12 stimulation; Cooperation of PDCL (PhLP1) and TRiC/CCT in G-protein beta folding; Association of TriC/CCT with target proteins during biosynthesis; Folding of actin by CCT/TriC; Formation of tubulin folding intermediates by CCT/TriC…	18	0	1.006	1.014	0.97	0.934881	0.913549	0.704282	16.87	13.77	15.54	97.7	103.6	98.7	High	High	High	1	Acetyl [N-Term]
FALSE	High	Master Protein	Q92598	Heat shock protein 105 kDa OS=Homo sapiens OX=9606 GN=HSPH1 PE=1 SV=1	HSPH1	25	Protein processing in endoplasmic reticulum	0	179.561	35	25	80	23	858	96.8	5.39	162.12	25	metabolic process;regulation of biological process;response to stimulus;transport	cytoplasm;cytosol;extracellular;nucleus;organelle lumen	enzyme regulator activity;nucleotide binding;protein binding	Pf00012	10808	ENSG00000120694.19		Scavenging by Class F Receptors; Regulation of HSF1-mediated heat shock response	8	1	1.056	1.011	1.03	0.968151	0.924472	0.91747	19.12	12.45	22.65	102	96.4	101.6	High	High	High	1
FALSE	High	Master Protein	P15311	Ezrin OS=Homo sapiens OX=9606 GN=EZR PE=1 SV=4	EZR	28	Pathogenic Escherichia coli infection; MicroRNAs in cancer; Proteoglycans in cancer; Regulation of actin cytoskeleton; Leukocyte transendothelial migration; Gastric acid secretion	0	178.702	40	28	135	14	586	69.4	6.27	237.97	28	cell differentiation;cell organization and biogenesis;cellular component movement;metabolic process;regulation of biological process;response to stimulus;transport	cytoplasm;cytoskeleton;cytosol;endosome;membrane	protein binding;RNA binding	Pf00373, Pf00769, Pf09379, Pf09380	7430	ENSG00000092820.17	Pathogenic Escherichia coli infection; AGE/RAGE pathway; VEGFA-VEGFR2 Signaling Pathway; Regulation of Actin Cytoskeleton	Netrin-1 signaling; Recycling pathway of L1	15	2	1.05	0.993	1.067	0.977403	0.96481	0.995311	11.95	21.68	12.13	105.6	98.1	96.2	High	High	High	1
FALSE	High	Master Protein	P04083	Annexin A1 OS=Homo sapiens OX=9606 GN=ANXA1 PE=1 SV=2	ANXA1	20		0	178.524	59	20	91	20	346	38.7	7.02	191.99	20	cell differentiation;cell organization and biogenesis;cellular component movement;defense response;metabolic process;regulation of biological process;response to stimulus;transport	cell surface;cytoplasm;cytoskeleton;cytosol;endosome;extracellular;membrane;nucleus;vacuole	catalytic activity;DNA binding;enzyme regulator activity;metal ion binding;protein binding;RNA binding;structural molecule activity	Pf00191	301	ENSG00000135046.13	Integrated Breast Cancer Pathway; Spinal Cord Injury; VEGFA-VEGFR2 Signaling Pathway; Prostaglandin Synthesis and Regulation	Gastrin-CREB signalling pathway via PKC and MAPK; G alpha (i) signalling events; Smooth Muscle Contraction; Interleukin-4 and 13 signaling; Formyl peptide receptors bind formyl peptides and many other ligands	20	0	1.056	0.927	1.222	0.968117	0.852109	0.489303	18.08	19.98	23.54	110.9	100	89.1	High	High	High	1	Met-loss+Acetyl [N-Term]
FALSE	High	Master Protein	P22102	Trifunctional purine biosynthetic protein adenosine-3 OS=Homo sapiens OX=9606 GN=GART PE=1 SV=1	GART	26	Antifolate resistance; Purine metabolism; One carbon pool by folate; Metabolic pathways	0	178.301	37	26	72	26	1010	107.7	6.7	137.9	26	metabolic process;response to stimulus	cytoplasm;cytosol	catalytic activity;metal ion binding;nucleotide binding	Pf00551, Pf00586, Pf01071, Pf02222, Pf02655, Pf02769, Pf02843, Pf02844, Pf03435, Pf07478, Pf08442, Pf08443, Pf13535, Pf15632	2618	ENSG00000159131.16	Folate Metabolism; One Carbon Metabolism	Purine ribonucleoside monophosphate biosynthesis	10	0	1.102	1.063	1.114	0.835556	0.723642	0.915915	37.15	15.99	14.5	110.1	93.6	96.3	High	High	High	1
FALSE	High	Master Protein	Q13509	Tubulin beta-3 chain OS=Homo sapiens OX=9606 GN=TUBB3 PE=1 SV=2	TUBB3	17	Pathogenic Escherichia coli infection; Gap junction; Phagosome	0	178.12	43	17	161	4	450	50.4	4.93	347.55	17	cell organization and biogenesis;cellular component movement	cytoplasm;cytoskeleton;nucleus	catalytic activity;nucleotide binding;protein binding;structural molecule activity	Pf00091, Pf03953, Pf10644	10381	ENSG00000258947.6	Pathogenic Escherichia coli infection; Parkin-Ubiquitin Proteasomal System pathway; Exercise-induced Circadian Regulation	COPI-independent Golgi-to-ER retrograde traffic; COPI-dependent Golgi-to-ER retrograde traffic; Carboxyterminal post-translational modifications of tubulin; Recruitment of NuMA to mitotic centrosomes; Hedgehog 'off' state; Translocation of GLUT4 to the plasma membrane; Prefoldin mediated transfer of substrate to CCT/TriC; Microtubule-dependent trafficking of connexons from Golgi to the plasma mem…	66	2	1.049	0.984	1.032	0.989183	0.961553	0.923015	11.95	11.8	11.65	101.7	99.6	98.8	High	High	High	1
FALSE	High	Master Protein	Q92945	Far upstream element-binding protein 2 OS=Homo sapiens OX=9606 GN=KHSRP PE=1 SV=4	KHSRP	25		0	177.968	45	25	89	21	711	73.1	7.3	169.24	25	metabolic process;regulation of biological process;response to stimulus;transport	cytoplasm;cytosol;membrane;nucleus	DNA binding;protein binding;RNA binding	Pf00013, Pf07650, Pf09005, Pf13014	8570	ENSG00000088247.17	Preimplantation Embryo	ATF4 activates genes; KSRP (KHSRP) binds and destabilizes mRNA	8	2	0.929	0.905	1.101	0.596462	0.740836	0.953588	16.81	22.19	14.06	102.4	105.6	92	High	High	High	1
FALSE	High	Master Protein	P50990	T-complex protein 1 subunit theta OS=Homo sapiens OX=9606 GN=CCT8 PE=1 SV=4	CCT8	25		0	177.246	47	25	145	25	548	59.6	5.6	284.01	25	cell organization and biogenesis;metabolic process;regulation of biological process;transport	cytoplasm;cytoskeleton;cytosol;extracellular;organelle lumen	catalytic activity;nucleotide binding;protein binding	Pf00118	10694	ENSG00000156261.12		BBSome-mediated cargo-targeting to cilium; Prefoldin mediated transfer of substrate to CCT/TriC; Cooperation of PDCL (PhLP1) and TRiC/CCT in G-protein beta folding; Association of TriC/CCT with target proteins during biosynthesis; Neutrophil degranulation; Folding of actin by CCT/TriC; Formation of tubulin folding intermediates by CCT/TriC	16	0	0.916	0.962	0.973	0.490285	0.962185	0.713395	11.17	12.88	10.04	94.8	105.7	99.5	High	High	High	1
FALSE	High	Master Protein	P49736	DNA replication licensing factor MCM2 OS=Homo sapiens OX=9606 GN=MCM2 PE=1 SV=4	MCM2	26	DNA replication; Cell cycle	0	176.966	39	26	84	26	904	101.8	5.52	142.16	26	cell death;cell organization and biogenesis;metabolic process;response to stimulus	chromosome;cytoplasm;cytoskeleton;cytosol;nucleus	catalytic activity;DNA binding;metal ion binding;nucleotide binding;protein binding	Pf00493, Pf01078, Pf07728, Pf12619, Pf14551	4171	ENSG00000073111.13	Cell Cycle; G1 to S cell cycle control; DNA Replication	M/G1 Transition; Assembly of the pre-replicative complex; Unwinding of DNA; Regulation of DNA replication; Activation of ATR in response to replication stress; Activation of the pre-replicative complex; Orc1 removal from chromatin; Removal of licensing factors from origins	25	0	1.121	0.964	1.148	0.765646	0.96481	0.817173	9.19	14.61	6.55	108.4	98.1	93.6	High	High	High	1	Met-loss+Acetyl [N-Term]
FALSE	High	Master Protein	P49915	GMP synthase [glutamine-hydrolyzing] OS=Homo sapiens OX=9606 GN=GMPS PE=1 SV=1	GMPS	23	Purine metabolism; Metabolic pathways; Drug metabolism - other enzymes	0	176.576	42	23	73	23	693	76.7	6.87	132.19	23	metabolic process	cytoplasm;cytosol	catalytic activity;nucleotide binding	Pf00117, Pf00733, Pf00958, Pf01171, Pf02540, Pf03054, Pf06508, Pf07722	8833	ENSG00000163655.15		Purine ribonucleoside monophosphate biosynthesis	7	0	1.027	1.005	1.077	0.990245	0.939427	0.9861	17.81	15.68	5.41	102.1	97.5	100.4	High	High	High	1
FALSE	High	Master Protein	O43852	Calumenin OS=Homo sapiens OX=9606 GN=CALU PE=1 SV=2	CALU	15		0	174.703	56	15	58	15	315	37.1	4.64	117.46	15	metabolic process	endoplasmic reticulum;extracellular;Golgi;membrane;organelle lumen	metal ion binding;protein binding	Pf13499	813	ENSG00000128595.16	NOTCH1 regulation of human endothelial cell calcification	Platelet degranulation ; Post-translational protein phosphorylation; Regulation of Insulin-like Growth Factor (IGF) transport and uptake by Insulin-like Growth Factor Binding Proteins (IGFBPs)	9	0	0.955	0.903	1.057	0.751449	0.736911	0.980628	24.38	24.27	8.61	105	99.6	95.4	High	High	High	1
FALSE	High	Master Protein	P49588	Alanine--tRNA ligase, cytoplasmic OS=Homo sapiens OX=9606 GN=AARS1 PE=1 SV=2	AARS	28	Aminoacyl-tRNA biosynthesis	0	172.691	36	28	86	28	968	106.7	5.53	146.3	28	metabolic process;regulation of biological process	cytoplasm;cytosol;membrane;mitochondrion	catalytic activity;metal ion binding;nucleotide binding;RNA binding	Pf01411, Pf02272, Pf07973	16	ENSG00000090861.15		Cytosolic tRNA aminoacylation	5	0	1.07	0.978	1.005	0.922286	0.999414	0.850555	21.48	11.97	14.4	106.1	92	101.8	High	High	High	1	Acetyl [N-Term]
FALSE	High	Master Protein	P13797	Plastin-3 OS=Homo sapiens OX=9606 GN=PLS3 PE=1 SV=4	PLS3	26		0	172.118	45	26	90	26	630	70.8	5.6	182.93	26	cell organization and biogenesis	cytoplasm;cytosol;membrane	metal ion binding;protein binding	Pf00036, Pf00307, Pf13499	5358	ENSG00000102024.17			0	0	0.998	0.912	1.047	0.907299	0.77854	0.96445	16.89	12.17	12.07	101.1	102.6	96.3	High	High	High	1	Acetyl [N-Term]
FALSE	High	Master Protein	P05783	Keratin, type I cytoskeletal 18 OS=Homo sapiens OX=9606 GN=KRT18 PE=1 SV=2	KRT18	25	Pathogenic Escherichia coli infection	0	171.994	54	25	100	25	430	48	5.45	207.07	25	cell death;cell organization and biogenesis;regulation of biological process;response to stimulus;transport	cytoplasm;cytosol;nucleus	protein binding;RNA binding;structural molecule activity	Pf00038	3875	ENSG00000111057.10	Pathogenic Escherichia coli infection	Formation of the cornified envelope	5	0	1.113	1.092	1.058	0.799278	0.563463	0.980628	22.98	19.9	12.89	107.1	90.6	102.3	High	High	High	1
FALSE	High	Master Protein	P52272	Heterogeneous nuclear ribonucleoprotein M OS=Homo sapiens OX=9606 GN=HNRNPM PE=1 SV=3	HNRNPM	32	Spliceosome	0	171.907	50	32	127	32	730	77.5	8.7	228	32	metabolic process;regulation of biological process;response to stimulus	membrane;nucleus;spliceosomal complex	protein binding;RNA binding	Pf00076, Pf11532, Pf11608, Pf13893, Pf14259	4670	ENSG00000099783.11	mRNA Processing	mRNA Splicing - Major Pathway; FGFR2 alternative splicing	11	0	0.905	1.077	0.887	0.435019	0.665598	0.190547	17.41	13.73	15.27	92.8	99.6	107.6	High	High	High	1	Met-loss+Acetyl [N-Term]
FALSE	High	Master Protein	P02786	Transferrin receptor protein 1 OS=Homo sapiens OX=9606 GN=TFRC PE=1 SV=2	TFRC	29	Endocytosis; HIF-1 signaling pathway; Hematopoietic cell lineage; Phagosome	0	171.596	43	29	100	29	760	84.8	6.61	202.88	29	cell differentiation;cell organization and biogenesis;cellular homeostasis;metabolic process;regulation of biological process;response to stimulus;transport	cell surface;endosome;extracellular;membrane	protein binding;receptor activity;RNA binding;transporter activity	Pf02225, Pf04253, Pf04389	7037	ENSG00000072274.12	Iron metabolism in placenta	Cargo recognition for clathrin-mediated endocytosis; Transferrin endocytosis and recycling; Golgi Associated Vesicle Biogenesis	15	0	1.113	1.061	1.105	0.80035	0.734575	0.938855	15.83	11.69	19.01	108.7	93.4	97.8	High	High	High	1
FALSE	High	Master Protein	P04843	Dolichyl-diphosphooligosaccharide--protein glycosyltransferase subunit 1 OS=Homo sapiens OX=9606 GN=RPN1 PE=1 SV=1	RPN1	25	N-Glycan biosynthesis; Protein processing in endoplasmic reticulum; Metabolic pathways	0	171	52	25	115	25	607	68.5	6.38	228.51	25	metabolic process	cytosol;endoplasmic reticulum;membrane	catalytic activity;protein binding;RNA binding	Pf04597	6184	ENSG00000163902.11	Proteasome Degradation	Asparagine N-linked glycosylation; SRP-dependent cotranslational protein targeting to membrane	9	0	1.036	0.979	1.096	0.999317	0.998379	0.956996	24.55	19.63	22.64	110.8	92	97.2	High	High	High	1
FALSE	High	Master Protein	P02545	Prelamin-A/C OS=Homo sapiens OX=9606 GN=LMNA PE=1 SV=1	LMNA	28	Arrhythmogenic right ventricular cardiomyopathy (ARVC); Dilated cardiomyopathy; Apoptosis; Hypertrophic cardiomyopathy (HCM)	0	170.628	44	28	92	28	664	74.1	7.02	153.27	28	cell organization and biogenesis;regulation of biological process;response to stimulus;transport	cytosol;membrane;nucleus	protein binding;structural molecule activity	Pf00038, Pf00932	4000	ENSG00000160789.19	Arrhythmogenic Right Ventricular Cardiomyopathy; Adipogenesis; Fas Ligand (FasL) pathway and Stress induction of Heat Shock Proteins (HSP) regulation	Signaling by BRAF and RAF fusions; Breakdown of the nuclear lamina; XBP1(S) activates chaperone genes; Initiation of Nuclear Envelope Reformation; Clearance of Nuclear Envelope Membranes from Chromatin; Depolymerisation of the Nuclear Lamina; Deregulated CDK5 triggers multiple neurodegenerative pathways in Alzheimer's disease models	33	0	1.207	1.076	1.199	0.327631	0.672645	0.617028	21.14	17.96	12.66	112.7	91.3	96	High	High	High	1
FALSE	High	Master Protein	O15042	U2 snRNP-associated SURP motif-containing protein OS=Homo sapiens OX=9606 GN=U2SURP PE=1 SV=2	U2SURP	27	Spliceosome	0	166.223	31	27	102	27	1029	118.2	8.47	146.08	27	metabolic process	nucleus	protein binding;RNA binding	Pf00076, Pf01805, Pf08312, Pf13893, Pf14259	23350	ENSG00000163714.17		mRNA Splicing - Major Pathway	5	0	0.814	1.05	0.816	0.0287789	0.775056	0.0169077	18.44	26.33	14.46	88.5	101.7	109.8	High	High	High	1
FALSE	High	Master Protein	P33993	DNA replication licensing factor MCM7 OS=Homo sapiens OX=9606 GN=MCM7 PE=1 SV=4	MCM7	20	DNA replication; Cell cycle	0	166.006	37	20	73	20	719	81.3	6.46	163.65	20	cell proliferation;metabolic process;regulation of biological process;response to stimulus	chromosome;cytosol;membrane;nucleus	catalytic activity;DNA binding;nucleotide binding;protein binding	Pf00493, Pf07728, Pf14551	4176	ENSG00000166508.17	miRNA Regulation of DNA Damage Response; Cell Cycle; Retinoblastoma (RB) in Cancer; G1 to S cell cycle control; DNA Replication	M/G1 Transition; Assembly of the pre-replicative complex; Unwinding of DNA; Regulation of DNA replication; Activation of ATR in response to replication stress; Activation of the pre-replicative complex; Orc1 removal from chromatin; Removal of licensing factors from origins	27	0	1.024	0.965	1.075	0.980015	0.96481	0.991346	7.64	9.42	6.93	101.9	97.9	100.2	High	High	High	1
FALSE	High	Master Protein	P50395	Rab GDP dissociation inhibitor beta OS=Homo sapiens OX=9606 GN=GDI2 PE=1 SV=2	GDI2	21		0	165.329	54	21	88	16	445	50.6	6.47	169.4	21	metabolic process;regulation of biological process;response to stimulus;transport	cytoplasm;cytosol;extracellular;membrane;organelle lumen	catalytic activity;enzyme regulator activity;protein binding;RNA binding	Pf00996	2665	ENSG00000057608.16		Neutrophil degranulation; RAB GEFs exchange GTP for GDP on RABs; Rho GTPase cycle	10	5	1.118	0.903	1.195	0.77616	0.736911	0.637491	15.17	24.56	16.4	108.6	102.6	88.9	High	High	High	1
FALSE	High	Master Protein	P68104	Elongation factor 1-alpha 1 OS=Homo sapiens OX=9606 GN=EEF1A1 PE=1 SV=1	EEF1A1	17	RNA transport; Legionellosis	0	165.212	49	17	317	5	462	50.1	9.01	771.47	17	metabolic process;regulation of biological process;response to stimulus;transport	cytoplasm;cytoskeleton;cytosol;extracellular;membrane;nucleus;organelle lumen	catalytic activity;nucleotide binding;protein binding;RNA binding	Pf00009, Pf03143, Pf03144	1915	ENSG00000156508.17	Translation Factors	Peptide chain elongation; Protein methylation; Neutrophil degranulation; HSF1 activation	16	11	0.963	1.02	1.023	0.799278	0.89346	0.90775	15.82	15.65	17.75	91.2	103.3	105.5	High	High	High	1
FALSE	High	Master Protein	P07195	L-lactate dehydrogenase B chain OS=Homo sapiens OX=9606 GN=LDHB PE=1 SV=2	LDHB	17	Propanoate metabolism; Pyruvate metabolism; Glucagon signaling pathway; Glycolysis / Gluconeogenesis; Metabolic pathways; Cysteine and methionine metabolism	0	164.301	42	17	109	17	334	36.6	6.05	234.67	17	metabolic process	cytoplasm;cytosol;membrane;mitochondrion	catalytic activity;nucleotide binding;protein binding	Pf00056, Pf02866	3945	ENSG00000111716.12	Glycolysis and Gluconeogenesis	Pyruvate metabolism	11	0	1.07	1.021	1.049	0.920853	0.888238	0.968793	21	14.66	8.47	102.5	100.4	97.1	High	High	High	1
FALSE	High	Master Protein	Q13263	Transcription intermediary factor 1-beta OS=Homo sapiens OX=9606 GN=TRIM28 PE=1 SV=5	TRIM28	24		0	163.483	40	24	87	24	835	88.5	5.77	144.06	24	cell organization and biogenesis;defense response;metabolic process;regulation of biological process;response to stimulus	chromosome;nucleus	catalytic activity;DNA binding;metal ion binding;protein binding;RNA binding	Pf00628, Pf00643	10155	ENSG00000130726.11	Corticotropin-releasing hormone signaling pathway; Mesodermal Commitment Pathway; ATM Signaling Network in Development and Disease	Generic Transcription Pathway	6	0	1.116	1.062	1.048	0.784352	0.724174	0.96445	24.62	15.45	15.74	109.1	101.9	89	High	High	High	1	Met-loss+Acetyl [N-Term]
FALSE	High	Master Protein	Q9Y490	Talin-1 OS=Homo sapiens OX=9606 GN=TLN1 PE=1 SV=3	TLN1	33	Rap1 signaling pathway; HTLV-I infection; Focal adhesion; Platelet activation	0	162.066	19	33	62	33	2541	269.6	6.07	81.99	33	cell organization and biogenesis;cellular component movement;regulation of biological process;response to stimulus;transport	cell surface;cytoplasm;cytoskeleton;cytosol;extracellular;membrane	protein binding;structural molecule activity	Pf00373, Pf01608, Pf02174, Pf08913, Pf09141, Pf09379	7094	ENSG00000137076.20	Integrin-mediated Cell Adhesion; Primary Focal Segmental Glomerulosclerosis FSGS; Focal Adhesion	SEMA3A-Plexin repulsion signaling by inhibiting Integrin adhesion; Signaling by BRAF and RAF fusions; MAP2K and MAPK activation; Smooth Muscle Contraction; XBP1(S) activates chaperone genes; GRB2:SOS provides linkage to MAPK signaling for Integrins ; Signaling by RAS mutants; Signaling by high-kinase activity BRAF mutants; Signaling by moderate kinase activity BRAF mutants; p130Cas linkage to MAP…	43	0	0.977	0.961	1.05	0.858897	0.983042	0.961982	22	17.62	14.75	104.5	112.8	82.7	High	High	High	1
FALSE	High	Master Protein	Q9UJS0	Calcium-binding mitochondrial carrier protein Aralar2 OS=Homo sapiens OX=9606 GN=SLC25A13 PE=1 SV=2	SLC25A13	25		0	161.862	47	25	82	20	675	74.1	8.62	152.96	25	metabolic process;response to stimulus;transport	membrane;mitochondrion	metal ion binding;transporter activity	Pf00153, Pf13499	10165	ENSG00000004864.13		Gluconeogenesis; Mitochondrial protein import; Metabolism of proteins	6	5	1.053	1.01	1.061	0.973347	0.924828	0.9861	19.75	13.32	12.9	98.3	103.4	98.3	High	High	High	1
FALSE	High	Master Protein	Q01813	ATP-dependent 6-phosphofructokinase, platelet type OS=Homo sapiens OX=9606 GN=PFKP PE=1 SV=2	PFKP	23	Central carbon metabolism in cancer; Carbon metabolism; Galactose metabolism; Thyroid hormone signaling pathway; Fructose and mannose metabolism; Pentose phosphate pathway; AMPK signaling pathway; Glycolysis / Gluconeogenesis; RNA degradation; Biosynthesis of amino acids; Metabolic pathways	0	161.169	32	23	87	20	784	85.5	7.55	166.63	23	metabolic process	cytoplasm;cytosol;membrane;nucleus	catalytic activity;metal ion binding;nucleotide binding;protein binding	Pf00365	5214	ENSG00000067057.16	Cori Cycle; Glycolysis and Gluconeogenesis	Glycolysis	17	3	1.035	1.017	1.019	0.999627	0.911108	0.894795	20.62	15.45	11.51	105	96.5	98.5	High	High	High	1
FALSE	High	Master Protein	P33991	DNA replication licensing factor MCM4 OS=Homo sapiens OX=9606 GN=MCM4 PE=1 SV=5	MCM4	24	DNA replication; Cell cycle	0	160.808	37	24	73	24	863	96.5	6.74	138.59	24	metabolic process	membrane;nucleus	catalytic activity;DNA binding;nucleotide binding;protein binding	Pf00493, Pf07728, Pf14551	4173	ENSG00000104738.16	Cell Cycle; Gastric Cancer Network 1; Retinoblastoma (RB) in Cancer; G1 to S cell cycle control; DNA Replication	M/G1 Transition; Assembly of the pre-replicative complex; Unwinding of DNA; Regulation of DNA replication; Activation of ATR in response to replication stress; Activation of the pre-replicative complex; Orc1 removal from chromatin; Removal of licensing factors from origins	27	0	1.001	0.909	1.092	0.919005	0.761203	0.966436	23.94	16.21	10.11	100.9	102.8	96.3	High	High	High	1
FALSE	High	Master Protein	P55884	Eukaryotic translation initiation factor 3 subunit B OS=Homo sapiens OX=9606 GN=EIF3B PE=1 SV=3	EIF3B	23	RNA transport	0	160.738	31	23	77	23	814	92.4	5	143.27	23	cell organization and biogenesis;metabolic process;regulation of biological process	cytoplasm;cytosol	protein binding;RNA binding;structural molecule activity	Pf00076, Pf08662, Pf13893, Pf14259	8662	ENSG00000106263.17	Translation Factors	Formation of the ternary complex, and subsequently, the 43S complex; L13a-mediated translational silencing of Ceruloplasmin expression; Translation initiation complex formation; GTP hydrolysis and joining of the 60S ribosomal subunit; Formation of a pool of free 40S subunits; Ribosomal scanning and start codon recognition	13	0	1.003	0.988	1.057	0.922286	0.973148	0.980628	10.03	9.09	9.1	107.2	98.2	94.6	High	High	High	1	Acetyl [N-Term]
FALSE	High	Master Protein	Q14974	Importin subunit beta-1 OS=Homo sapiens OX=9606 GN=KPNB1 PE=1 SV=2	KPNB1	21	RNA transport	0	159.752	30	21	70	21	876	97.1	4.78	155.53	21	cell organization and biogenesis;cellular component movement;metabolic process;regulation of biological process;response to stimulus;transport	cytoplasm;cytosol;extracellular;membrane;nucleus;organelle lumen	metal ion binding;protein binding;RNA binding;transporter activity	Pf02985, Pf03810, Pf13513, Pf13646	3837	ENSG00000108424.9	Sterol Regulatory Element-Binding Proteins (SREBP) signalling	ISG15 antiviral mechanism; NS1 Mediated Effects on Host Pathways; Nuclear import of Rev protein; Neutrophil degranulation; Regulation of cholesterol biosynthesis by SREBP (SREBF); Transport of Ribonucleoproteins into the Host Nucleus; Activation of DNA fragmentation factor	29	0	0.948	0.941	0.992	0.715503	0.911108	0.799684	12.85	26.85	14.17	100.4	102.2	97.4	High	High	High	1	Acetyl [N-Term]
FALSE	High	Master Protein	P78344	Eukaryotic translation initiation factor 4 gamma 2 OS=Homo sapiens OX=9606 GN=EIF4G2 PE=1 SV=1	EIF4G2	34	RNA transport; Viral myocarditis	0	159.63	45	34	101	34	907	102.3	7.14	132.08	34	cell death;metabolic process;regulation of biological process	cytosol;membrane	protein binding;RNA binding	Pf02020, Pf02847, Pf02854	1982	ENSG00000110321.16	Exercise-induced Circadian Regulation	ISG15 antiviral mechanism	8	0	0.955	0.966	0.974	0.751449	0.965497	0.717409	12.79	20.16	16.45	99.5	98.4	102	High	High	High	1	Acetyl [N-Term]
FALSE	High	Master Protein	P00966	Argininosuccinate synthase OS=Homo sapiens OX=9606 GN=ASS1 PE=1 SV=2	ASS1	20	Arginine biosynthesis; Alanine, aspartate and glutamate metabolism; Biosynthesis of amino acids; Metabolic pathways	0	159.287	49	20	126	20	412	46.5	8.02	272.24	20	metabolic process;regulation of biological process;response to stimulus	cytoplasm;cytosol;mitochondrion	catalytic activity;nucleotide binding;protein binding;RNA binding	Pf00764, Pf03054, Pf06508	445	ENSG00000130707.17	Alanine and aspartate metabolism; Amino Acid metabolism; Urea cycle and metabolism of amino groups	Urea cycle	11	0	1.089	0.922	1.175	0.876995	0.83027	0.718448	18.58	11.01	15.54	108.9	98.4	92.7	High	High	High	1
FALSE	High	Master Protein	Q96AE4	Far upstream element-binding protein 1 OS=Homo sapiens OX=9606 GN=FUBP1 PE=1 SV=3	FUBP1	24		0	158.935	41	24	85	18	644	67.5	7.61	149.6	24	metabolic process;regulation of biological process	nucleus	DNA binding;protein binding;RNA binding	Pf00013, Pf07650, Pf13014	8880	ENSG00000162613.16			0	0	0.894	0.861	1.084	0.360659	0.445465	0.980628	16.71	12.28	9.61	100.7	109.4	89.9	High	High	High	1
FALSE	High	Master Protein	P61978	Heterogeneous nuclear ribonucleoprotein K OS=Homo sapiens OX=9606 GN=HNRNPK PE=1 SV=1	HNRNPK	17	Viral carcinogenesis; MicroRNAs in cancer; Spliceosome; Herpes simplex infection	0	158.244	41	17	136	17	463	50.9	5.54	299.99	17	metabolic process;regulation of biological process;response to stimulus	cytoplasm;membrane;nucleus;spliceosomal complex	DNA binding;protein binding;RNA binding	Pf00013, Pf08067, Pf13014, Pf13083	3190	ENSG00000165119.20	mRNA Processing	mRNA Splicing - Major Pathway; SUMOylation of RNA binding proteins	14	0	1.048	0.955	1.062	0.980015	0.948251	0.9861	17.33	9.24	19.47	104.2	98.5	97.2	High	High	High	1	Acetyl [N-Term]
FALSE	High	Master Protein	P53621	Coatomer subunit alpha OS=Homo sapiens OX=9606 GN=COPA PE=1 SV=2	COPA	28		0	158.077	27	28	99	28	1224	138.3	7.66	183.25	28	regulation of biological process;transport	cytoplasm;cytosol;extracellular;Golgi;membrane	protein binding;structural molecule activity	Pf00400, Pf04053, Pf06957	1314	ENSG00000122218.14		COPI-dependent Golgi-to-ER retrograde traffic; COPI-mediated anterograde transport	11	0	1.016	0.975	1.025	0.969937	0.993937	0.914663	20.51	12.28	12.18	100.2	103	96.8	High	High	High	1
FALSE	High	Master Protein	P31948	Stress-induced-phosphoprotein 1 OS=Homo sapiens OX=9606 GN=STIP1 PE=1 SV=1	STIP1	32	Prion diseases	0	157.725	46	32	117	32	543	62.6	6.8	169.64	32	response to stimulus	cytoplasm;cytosol;Golgi;nucleus	protein binding;RNA binding	Pf00515, Pf12895, Pf13414, Pf13424, Pf13432	10963	ENSG00000168439.16		HSP90 chaperone cycle for steroid hormone receptors (SHR)	4	0	1.062	0.979	1.081	0.951655	0.998046	0.980628	27.59	14.91	16.27	102.9	96.8	100.3	High	High	High	1	Acetyl [N-Term]
FALSE	High	Master Protein	P04844	Dolichyl-diphosphooligosaccharide--protein glycosyltransferase subunit 2 OS=Homo sapiens OX=9606 GN=RPN2 PE=1 SV=3	RPN2	15	N-Glycan biosynthesis; Protein processing in endoplasmic reticulum; Metabolic pathways	0	157.629	34	15	45	15	631	69.2	5.69	110.77	15	metabolic process;response to stimulus	endoplasmic reticulum;membrane	catalytic activity;protein binding	Pf05817	6185	ENSG00000118705.16	Proteasome Degradation	Asparagine N-linked glycosylation; SRP-dependent cotranslational protein targeting to membrane	9	0	1.175	0.85	1.258	0.479128	0.357216	0.309025	10.08	24.12	21.92	114.7	99.9	85.4	High	High	High	1
FALSE	High	Master Protein	P26639	Threonine--tRNA ligase 1, cytoplasmic OS=Homo sapiens OX=9606 GN=TARS1 PE=1 SV=3	TARS	30	Aminoacyl-tRNA biosynthesis	0	156.678	39	30	121	30	723	83.4	6.67	255.31	30	metabolic process	cytoplasm;cytoskeleton;cytosol	catalytic activity;nucleotide binding;protein binding;RNA binding	Pf00587, Pf02824, Pf03129, Pf07973	6897	ENSG00000113407.13		Cytosolic tRNA aminoacylation	5	0	1.024	0.966	1.061	0.980015	0.965497	0.9861	15.1	13.08	9.35	102.7	97.1	100.3	High	High	High	1
FALSE	High	Master Protein	P21796	Voltage-dependent anion-selective channel protein 1 OS=Homo sapiens OX=9606 GN=VDAC1 PE=1 SV=2	VDAC1	14	NOD-like receptor signaling pathway; cGMP-PKG signaling pathway; Huntington's disease; HTLV-I infection; Parkinson's disease; Influenza A; Calcium signaling pathway	0	155.888	59	14	83	13	283	30.8	8.54	174.41	14	cell communication;cell death;cell differentiation;defense response;metabolic process;regulation of biological process;response to stimulus;transport	membrane;mitochondrion;nucleus	protein binding;transporter activity	Pf01459	7416	ENSG00000213585.10		Mitochondrial calcium ion transport; Ub-specific processing proteases; Mitochondrial protein import; Pink/Parkin Mediated Mitophagy	16	1	1.076	1.011	1.043	0.905114	0.92278	0.956514	19.18	13.17	22.97	103.1	99.4	97.5	High	High	High	1	Met-loss+Acetyl [N-Term]
FALSE	High	Master Protein	Q14157	Ubiquitin-associated protein 2-like OS=Homo sapiens OX=9606 GN=UBAP2L PE=1 SV=2	UBAP2L	18		0	155.877	31	18	57	18	1087	114.5	7.11	111.06	18	regulation of biological process	cytoplasm	protein binding;RNA binding	Pf00627, Pf12478, Pf14555	9898	ENSG00000143569.18			0	0	0.908	0.948	1.011	0.443917	0.926648	0.872015	16.41	15.47	14.76	98.7	114.7	86.7	High	High	High	1
FALSE	High	Master Protein	P25205	DNA replication licensing factor MCM3 OS=Homo sapiens OX=9606 GN=MCM3 PE=1 SV=3	MCM3	27	DNA replication; Cell cycle	0	155.676	37	27	73	27	808	90.9	5.77	106.03	27	metabolic process	cytoplasm;membrane;nucleus	catalytic activity;DNA binding;nucleotide binding;protein binding	Pf00493, Pf01078, Pf07728, Pf14551	4172	ENSG00000112118.18	Cell Cycle; Retinoblastoma (RB) in Cancer; G1 to S cell cycle control; DNA Replication	M/G1 Transition; Assembly of the pre-replicative complex; Unwinding of DNA; Regulation of DNA replication; Activation of ATR in response to replication stress; Activation of the pre-replicative complex; Orc1 removal from chromatin; Removal of licensing factors from origins	26	0	0.964	0.964	1.081	0.799278	0.96481	0.980924	18.27	13.38	13.88	102.9	102.5	94.7	High	High	High	1
FALSE	High	Master Protein	Q9P2J5	Leucine--tRNA ligase, cytoplasmic OS=Homo sapiens OX=9606 GN=LARS1 PE=1 SV=2	LARS	31	Aminoacyl-tRNA biosynthesis	0	155.384	31	31	65	31	1176	134.4	7.3	109.65	31	cell communication;cell organization and biogenesis;metabolic process;regulation of biological process;response to stimulus;transport	cytoplasm;cytosol;endoplasmic reticulum;vacuole	catalytic activity;enzyme regulator activity;nucleotide binding;protein binding	Pf00133, Pf01406, Pf08264, Pf09334	51520	ENSG00000133706.17		Cytosolic tRNA aminoacylation; SeMet incorporation into proteins	9	0	0.94	0.996	1.013	0.658696	0.960906	0.879784	19.4	32.44	20.57	92.4	104.7	102.9	High	High	High	1
FALSE	High	Master Protein	Q99460	26S proteasome non-ATPase regulatory subunit 1 OS=Homo sapiens OX=9606 GN=PSMD1 PE=1 SV=2	PSMD1	22	Epstein-Barr virus infection; Proteasome	0	155.282	33	22	67	22	953	105.8	5.39	134.95	22	metabolic process;regulation of biological process;response to stimulus;transport	cytosol;extracellular;membrane;nucleus;organelle lumen;proteasome	catalytic activity;enzyme regulator activity;protein binding	Pf01851, Pf13513, Pf13646	5707	ENSG00000173692.12	Proteasome Degradation; Parkin-Ubiquitin Proteasomal System pathway	Regulation of RAS by GAPs; CDT1 association with the CDC6:ORC:origin complex; Downstream TCR signaling; UCH proteinases; NIK-->noncanonical NF-kB signaling; Hh mutants that don't undergo autocatalytic processing are degraded by ERAD; SCF-beta-TrCP mediated degradation of Emi1; Neutrophil degranulation; Cross-presentation of soluble exogenous antigens (endosomes); Separation of Sister Chromatids; …	153	0	1.048	1.003	1.16	0.980015	0.946639	0.771603	19.61	10.95	16.78	106.7	97.9	95.4	High	High	High	1
FALSE	High	Master Protein	Q05639	Elongation factor 1-alpha 2 OS=Homo sapiens OX=9606 GN=EEF1A2 PE=1 SV=1	EEF1A2	16	RNA transport; Legionellosis	0	154.613	46	16	278	4	463	50.4	9.03	648.83	16	metabolic process;regulation of biological process;response to stimulus	cytoplasm;nucleus	catalytic activity;nucleotide binding;protein binding;RNA binding	Pf00009, Pf03143, Pf03144	1917	ENSG00000101210.10	Translation Factors	Eukaryotic Translation Elongation	6	0	1.527	0.816	1.871	1.68225e-05	0.13704	6.84155e-10	50.57	16.66	61.55	161.9	74.1	64	High	High	High	1
FALSE	High	Master Protein	Q9Y4L1	Hypoxia up-regulated protein 1 OS=Homo sapiens OX=9606 GN=HYOU1 PE=1 SV=1	HYOU1	23	Protein processing in endoplasmic reticulum	0	154.082	33	23	67	23	999	111.3	5.22	106.43	23	regulation of biological process;response to stimulus;transport	endoplasmic reticulum;extracellular;membrane;organelle lumen	nucleotide binding;protein binding	Pf00012	10525	ENSG00000280682.2; ENSG00000149428.18		Scavenging by Class F Receptors; XBP1(S) activates chaperone genes	8	0	1.113	0.943	1.173	0.799278	0.911108	0.728286	9.28	14.35	9.47	109	91.4	99.6	High	High	High	1
FALSE	High	Master Protein	Q14152	Eukaryotic translation initiation factor 3 subunit A OS=Homo sapiens OX=9606 GN=EIF3A PE=1 SV=1	EIF3A	33	RNA transport	0	153.704	29	33	98	33	1382	166.5	6.79	149.45	33	cell organization and biogenesis;metabolic process;regulation of biological process	cytoplasm;cytosol;membrane;nucleus	protein binding;RNA binding;structural molecule activity	Pf01399	8661	ENSG00000107581.12	Translation Factors	Formation of the ternary complex, and subsequently, the 43S complex; L13a-mediated translational silencing of Ceruloplasmin expression; Translation initiation complex formation; GTP hydrolysis and joining of the 60S ribosomal subunit; Formation of a pool of free 40S subunits; Ribosomal scanning and start codon recognition	13	0	1.004	1.011	0.957	0.930235	0.924775	0.628135	12.69	10.11	15.56	97.8	100.3	101.9	High	High	High	1	Met-loss [N-Term]
FALSE	High	Master Protein	Q92616	eIF-2-alpha kinase activator GCN1 OS=Homo sapiens OX=9606 GN=GCN1 PE=1 SV=6	GCN1L1; GCN1	43		0	153.551	20	43	81	43	2671	292.6	7.47	65.98	43	cell communication;metabolic process;regulation of biological process;response to stimulus	cytoplasm;cytosol;membrane;ribosome	enzyme regulator activity;protein binding;RNA binding	Pf12074, Pf13646	10985				0	0	0.986	1.063	0.979	0.878121	0.723534	0.740246	18.99	21.31	16.23	99.3	100	100.7	High	High	High	1
FALSE	High	Master Protein	P12956	X-ray repair cross-complementing protein 6 OS=Homo sapiens OX=9606 GN=XRCC6 PE=1 SV=2	XRCC6	25	Non-homologous end-joining	0	153.464	48	25	85	25	609	69.8	6.64	155.92	25	cell organization and biogenesis;defense response;metabolic process;regulation of biological process;response to stimulus;transport	chromosome;cytoplasm;cytosol;extracellular;membrane;nucleus;organelle lumen	catalytic activity;DNA binding;nucleotide binding;protein binding;RNA binding	Pf02037, Pf02735, Pf03730, Pf03731	2547	ENSG00000196419.12	Non-homologous end joining	2-LTR circle formation; Neutrophil degranulation; IRF3-mediated induction of type I IFN; Nonhomologous End-Joining (NHEJ)	18	0	0.983	0.91	1.054	0.871147	0.766273	0.97596	27.91	22.45	12.28	101	104.6	94.4	High	High	High	1
FALSE	High	Master Protein	P19338	Nucleolin OS=Homo sapiens OX=9606 GN=NCL PE=1 SV=3	NCL	25	Pathogenic Escherichia coli infection	0	153.327	30	25	105	25	710	76.6	4.7	216.9	25	regulation of biological process;response to stimulus	cytoplasm;membrane;nucleus	DNA binding;protein binding;RNA binding	Pf00076, Pf13893, Pf14259	4691	ENSG00000115053.15	Pathogenic Escherichia coli infection; VEGFA-VEGFR2 Signaling Pathway	Major pathway of rRNA processing in the nucleolus and cytosol	7	0	1.1	1.007	1.125	0.844884	0.933432	0.892644	21.46	16.09	7.93	107.6	96.2	96.2	High	High	High	1
FALSE	High	Master Protein	Q04637	Eukaryotic translation initiation factor 4 gamma 1 OS=Homo sapiens OX=9606 GN=EIF4G1 PE=1 SV=4	EIF4G1	29	RNA transport; Viral myocarditis	0	152.976	24	29	96	29	1599	175.4	5.33	162.6	29	cell organization and biogenesis;defense response;metabolic process;regulation of biological process;response to stimulus	cytoplasm;cytosol;membrane;nucleus	nucleotide binding;protein binding;RNA binding;structural molecule activity	Pf00566, Pf02020, Pf02847, Pf02854	1981	ENSG00000114867.20	Translation Factors	ISG15 antiviral mechanism; mTORC1-mediated signalling; L13a-mediated translational silencing of Ceruloplasmin expression; Nonsense Mediated Decay (NMD) independent of the Exon Junction Complex (EJC); Nonsense Mediated Decay (NMD) enhanced by the Exon Junction Complex (EJC); GTP hydrolysis and joining of the 60S ribosomal subunit; Deadenylation of mRNA; Ribosomal scanning and start codon recogniti…	32	0	0.913	0.981	0.958	0.478998	0.994319	0.63617	15.08	23.72	24.96	95.4	103	101.6	High	High	High	1
FALSE	High	Master Protein	P35241	Radixin OS=Homo sapiens OX=9606 GN=RDX PE=1 SV=1	RDX	26	MicroRNAs in cancer; Proteoglycans in cancer; Regulation of actin cytoskeleton	0	151.319	38	26	109	11	583	68.5	6.37	181.22	26	cell organization and biogenesis;regulation of biological process;response to stimulus	cytoplasm;cytoskeleton;membrane	protein binding;RNA binding	Pf00373, Pf00769, Pf09379, Pf09380	5962	ENSG00000137710.14	Regulation of Actin Cytoskeleton	Recycling pathway of L1	8	0	1.099	1.076	1.012	0.865377	0.648444	0.858875	10.59	17.55	9.01	102.9	96.2	101	High	High	High	1
FALSE	High	Master Protein	P38919	Eukaryotic initiation factor 4A-III OS=Homo sapiens OX=9606 GN=EIF4A3 PE=1 SV=4	EIF4A3	22	Spliceosome; mRNA surveillance pathway; RNA transport	0	150.749	57	22	93	18	411	46.8	6.73	195.74	22	metabolic process;regulation of biological process;response to stimulus;transport	cytoplasm;cytosol;membrane;nucleus;spliceosomal complex	catalytic activity;nucleotide binding;protein binding;RNA binding	Pf00270, Pf00271	9775	ENSG00000141543.9		ISG15 antiviral mechanism; mRNA 3'-end processing; mRNA Splicing - Major Pathway; Cleavage of Growing Transcript in the Termination Region ; Regulation of expression of SLITs and ROBOs; Transport of Mature mRNA derived from an Intron-Containing Transcript; Nonsense Mediated Decay (NMD) enhanced by the Exon Junction Complex (EJC); Deadenylation of mRNA	27	0	1.006	0.884	1.165	0.93726	0.620458	0.752322	16.42	9.13	9.69	106.3	103.5	90.2	High	High	High	1	Met-loss+Acetyl [N-Term]
FALSE	High	Master Protein	P18669	Phosphoglycerate mutase 1 OS=Homo sapiens OX=9606 GN=PGAM1 PE=1 SV=2	PGAM1; LOC643576	13	Central carbon metabolism in cancer; Carbon metabolism; Glycine, serine and threonine metabolism; Glucagon signaling pathway; Glycolysis / Gluconeogenesis; Biosynthesis of amino acids; Metabolic pathways	0	150.253	56	13	83	13	254	28.8	7.18	155.45	13	metabolic process;regulation of biological process;transport	cytoplasm;cytosol;extracellular;membrane;organelle lumen	catalytic activity;protein binding	Pf00300	5223; 643576	ENSG00000171314.8	Cori Cycle; Glycolysis and Gluconeogenesis	Gluconeogenesis; Glycolysis; Neutrophil degranulation	17	0	1.157	1.059	1.161	0.577637	0.736911	0.767696	17.78	21.11	11.34	108.6	94.3	97.1	High	High	High	1
FALSE	High	Master Protein	Q16658	Fascin OS=Homo sapiens OX=9606 GN=FSCN1 PE=1 SV=3	FSCN1	22	MicroRNAs in cancer	0	148.232	50	22	97	22	493	54.5	7.24	171.98	22	cell organization and biogenesis;cell proliferation;cellular component movement;regulation of biological process	cytoplasm;cytoskeleton;cytosol	protein binding;RNA binding	Pf06268	6624	ENSG00000075618.17		Interleukin-4 and 13 signaling	5	0	1.154	0.997	1.179	0.594152	0.95889	0.706791	9.23	11.39	13.98	110.1	96.3	93.7	High	High	High	1
FALSE	High	Master Protein	Q01105	Protein SET OS=Homo sapiens OX=9606 GN=SET PE=1 SV=3	SET	13		0	147.817	38	13	95	13	290	33.5	4.32	193.87	13	cell organization and biogenesis;metabolic process;regulation of biological process;transport	cytoplasm;cytosol;endoplasmic reticulum;nucleus	DNA binding;enzyme regulator activity;protein binding	Pf00956	6418	ENSG00000119335.16	Histone Modifications	HuR (ELAVL1) binds and stabilizes mRNA; Condensation of Prophase Chromosomes	9	0	0.777	0.906	0.9	0.00415455	0.750203	0.257542	35.36	22.5	9.48	89.4	110.9	99.7	High	High	High	1
FALSE	High	Master Protein	P27797	Calreticulin OS=Homo sapiens OX=9606 GN=CALR PE=1 SV=1	CALR	16	Chagas disease (American trypanosomiasis); Protein processing in endoplasmic reticulum; HTLV-I infection; Phagosome; Antigen processing and presentation	0	147.714	41	16	125	16	417	48.1	4.44	237.1	16	cell differentiation;cell organization and biogenesis;cellular homeostasis;metabolic process;regulation of biological process;response to stimulus;transport	cell surface;cytoplasm;cytosol;endoplasmic reticulum;extracellular;Golgi;membrane;nucleus;organelle lumen	DNA binding;metal ion binding;protein binding;RNA binding	Pf00262	811	ENSG00000179218.13	Androgen receptor signaling pathway; Photodynamic therapy-induced unfolded protein response; Calcium Regulation in the Cardiac Cell	Scavenging by Class F Receptors; Assembly of Viral Components at the Budding Site; ATF6 (ATF6-alpha) activates chaperone genes; Antigen Presentation: Folding, assembly and peptide loading of class I MHC; ER-Phagosome pathway; Calnexin/calreticulin cycle; Scavenging by Class A Receptors	32	0	1.109	1.075	1.116	0.813763	0.673135	0.914663	16.63	22.93	10.35	108	91.7	100.2	High	High	High	1
FALSE	High	Master Protein	P27824	Calnexin OS=Homo sapiens OX=9606 GN=CANX PE=1 SV=2	CANX	18	Protein processing in endoplasmic reticulum; HTLV-I infection; Phagosome; Thyroid hormone synthesis; Antigen processing and presentation	0	147.637	29	18	88	18	592	67.5	4.6	153.93	18	metabolic process;regulation of biological process;response to stimulus;transport	cytoplasm;endoplasmic reticulum;membrane;organelle lumen;ribosome	metal ion binding;protein binding;RNA binding	Pf00262	821	ENSG00000127022.14; ENSG00000283777.1		Assembly of Viral Components at the Budding Site; Antigen Presentation: Folding, assembly and peptide loading of class I MHC; Interleukin-35 Signalling; Calnexin/calreticulin cycle; MHC class II antigen presentation	25	0	1.1	0.981	1.207	0.844884	0.994319	0.569	25.27	15.62	15.09	116.3	95.5	88.1	High	High	High	1
FALSE	High	Master Protein	P07954	Fumarate hydratase, mitochondrial OS=Homo sapiens OX=9606 GN=FH PE=1 SV=3	FH	18	Citrate cycle (TCA cycle); Carbon metabolism; Pyruvate metabolism; Pathways in cancer; Renal cell carcinoma; Metabolic pathways	0	146.395	48	18	65	18	510	54.6	8.76	165.16	18	metabolic process	cytoplasm;mitochondrion;organelle lumen	catalytic activity;protein binding	Pf00206, Pf10415	2271	ENSG00000091483.6	TCA Cycle and Deficiency of Pyruvate Dehydrogenase complex (PDHc); Amino Acid metabolism; TCA Cycle	Citric acid cycle (TCA cycle)	13	0	0.975	0.94	1.035	0.844884	0.909438	0.937226	9.62	6.28	8.96	99.8	97.9	102.3	High	High	High	1
FALSE	High	Master Protein	P31943	Heterogeneous nuclear ribonucleoprotein H OS=Homo sapiens OX=9606 GN=HNRNPH1 PE=1 SV=4	HNRNPH1	10		0	146.323	38	10	67	6	449	49.2	6.3	190.73	10	metabolic process;regulation of biological process;response to stimulus	cytosol;membrane;nucleus;spliceosomal complex	protein binding;RNA binding	Pf00076, Pf08080, Pf14259	3187	ENSG00000169045.17; ENSG00000284254.1	Mecp2 and Associated Rett Syndrome; mRNA Processing	mRNA Splicing - Major Pathway; FGFR2 alternative splicing	11	2	1.126	1.06	1.029	0.74162	0.734874	0.91747	17.21	15.51	11.28	104.5	95.7	99.8	High	High	High	1	Met-loss+Acetyl [N-Term]; Acetyl [N-Term]
FALSE	High	Master Protein	P62258	14-3-3 protein epsilon OS=Homo sapiens OX=9606 GN=YWHAE PE=1 SV=1	YWHAE	20	Viral carcinogenesis; Epstein-Barr virus infection; Neurotrophin signaling pathway; Hippo signaling pathway; Oocyte meiosis; Cell cycle; PI3K-Akt signaling pathway	0	145.873	70	20	156	18	255	29.2	4.74	327.89	20	cell organization and biogenesis;cellular component movement;cellular homeostasis;metabolic process;regulation of biological process;response to stimulus;transport	cytoplasm;cytosol;membrane;mitochondrion;nucleus	protein binding;RNA binding	Pf00244	7531	ENSG00000108953.16; ENSG00000274474.3	Cell Cycle; Myometrial Relaxation and Contraction Pathways; VEGFA-VEGFR2 Signaling Pathway; Calcium Regulation in the Cardiac Cell; Sudden Infant Death Syndrome (SIDS) Susceptibility Pathways	Regulation of PLK1 Activity at G2/M Transition; Recruitment of NuMA to mitotic centrosomes; Loss of Nlp from mitotic centrosomes; NADE modulates death signalling; Translocation of GLUT4 to the plasma membrane; Deregulated CDK5 triggers multiple neurodegenerative pathways in Alzheimer's disease models; Chk1/Chk2(Cds1) mediated inactivation of Cyclin B:Cdk1 complex; Signaling by Hippo; AURKA Activa…	65	3	1.017	0.95	1.068	0.971657	0.933432	0.996838	19.53	18.6	18.25	102.2	105.7	92	High	High	High	1	Acetyl [N-Term]
FALSE	High	Master Protein	P63104	14-3-3 protein zeta/delta OS=Homo sapiens OX=9606 GN=YWHAZ PE=1 SV=1	YWHAZ	15	Viral carcinogenesis; Pathogenic Escherichia coli infection; Hepatitis B; Epstein-Barr virus infection; Hippo signaling pathway; Oocyte meiosis; Cell cycle; PI3K-Akt signaling pathway	0	145.31	58	15	75	11	245	27.7	4.79	176.87	15	cell organization and biogenesis;metabolic process;regulation of biological process;response to stimulus;transport	cytoplasm;cytosol;membrane;mitochondrion;nucleus	catalytic activity;protein binding;RNA binding	Pf00244	7534	ENSG00000164924.17	Cell Cycle; Prolactin Signaling Pathway; Pathogenic Escherichia coli infection; Myometrial Relaxation and Contraction Pathways; Calcium Regulation in the Cardiac Cell; Sudden Infant Death Syndrome (SIDS) Susceptibility Pathways	Chk1/Chk2(Cds1) mediated inactivation of Cyclin B:Cdk1 complex; Interleukin-3, 5 and GM-CSF signaling; KSRP (KHSRP) binds and destabilizes mRNA; Activation of BAD and translocation to mitochondria ; GP1b-IX-V activation signalling; Translocation of GLUT4 to the plasma membrane; Rap1 signalling; Deactivation of the beta-catenin transactivating complex; TP53 Regulates Metabolic Genes; RHO GTPases a…	51	2	0.984	0.881	1.126	0.871147	0.595692	0.892644	10.18	11.1	11.03	102.4	103.8	93.8	High	High	High	1	Acetyl [N-Term]
FALSE	High	Master Protein	P31040	Succinate dehydrogenase [ubiquinone] flavoprotein subunit, mitochondrial OS=Homo sapiens OX=9606 GN=SDHA PE=1 SV=2	SDHA	20	Citrate cycle (TCA cycle); Carbon metabolism; Huntington's disease; Parkinson's disease; Alzheimer's disease; Oxidative phosphorylation; Non-alcoholic fatty liver disease (NAFLD); Metabolic pathways	0	144.818	39	20	64	20	664	72.6	7.39	117.75	20	metabolic process;transport	membrane;mitochondrion	catalytic activity;nucleotide binding;protein binding	Pf00890, Pf02910	6389	ENSG00000073578.16	Electron Transport Chain; TCA Cycle and Deficiency of Pyruvate Dehydrogenase complex (PDHc); Amino Acid metabolism; TCA Cycle	Respiratory electron transport; Citric acid cycle (TCA cycle)	18	0	1.176	1.058	1.273	0.472708	0.736911	0.251737	27.34	31.06	15.15	114.3	92.9	92.9	High	High	High	1
FALSE	High	Master Protein	P08133	Annexin A6 OS=Homo sapiens OX=9606 GN=ANXA6 PE=1 SV=3	ANXA6	27		0	144.552	50	27	88	27	673	75.8	5.6	119.72	27	cell organization and biogenesis;cellular homeostasis;regulation of biological process;response to stimulus;transport	cytoplasm;membrane;mitochondrion	metal ion binding;nucleotide binding;protein binding;transporter activity	Pf00191	309	ENSG00000197043.13	Calcium Regulation in the Cardiac Cell; Prostaglandin Synthesis and Regulation	Smooth Muscle Contraction	4	0	1.077	0.971	1.144	0.905108	0.979098	0.832859	19.32	20.79	15.59	103.5	99.7	96.8	High	High	High	1
FALSE	High	Master Protein	Q08J23	RNA cytosine C(5)-methyltransferase NSUN2 OS=Homo sapiens OX=9606 GN=NSUN2 PE=1 SV=2	NSUN2	28		0	142.901	43	28	98	28	767	86.4	6.77	152.74	28	cell division;metabolic process	cytoplasm;cytoskeleton;nucleus	catalytic activity;RNA binding	Pf01189, Pf13659	54888	ENSG00000037474.14		tRNA modification in the nucleus and cytosol	3	0	1.049	1.006	1.127	0.980015	0.936203	0.888072	11.14	14.74	10.07	105.4	97	97.6	High	High	High	1
FALSE	High	Master Protein	P08195	4F2 cell-surface antigen heavy chain OS=Homo sapiens OX=9606 GN=SLC3A2 PE=1 SV=3	SLC3A2	20	Protein digestion and absorption; mTOR signaling pathway	0	142.115	37	20	88	20	630	68	5.01	162.93	20	cell growth;cellular component movement;metabolic process;response to stimulus;transport	cell surface;cytosol;membrane;nucleus	catalytic activity;protein binding;RNA binding;transporter activity	Pf00128	6520	ENSG00000168003.16		Tryptophan catabolism; Basigin interactions; Amino acid transport across the plasma membrane	13	0	1.003	0.93	0.998	0.925509	0.854504	0.824769	22.34	20.11	10.12	103.8	101.3	94.9	High	High	High	1	Acetyl [N-Term]
FALSE	High	Master Protein	P42166	Lamina-associated polypeptide 2, isoform alpha OS=Homo sapiens OX=9606 GN=TMPO PE=1 SV=2	TMPO	17		0	142.077	37	17	48	9	694	75.4	7.66	90.32	17	regulation of biological process	chromosome;nucleus	DNA binding;protein binding	Pf03020, Pf08198, Pf11560	7112	ENSG00000120802.13			0	8	0.949	1.029	0.935	0.72636	0.854504	0.47506	19.21	17.72	9.94	102.2	95.9	101.9	High	High	High	1	Met-loss [N-Term]
FALSE	High	Master Protein	P30041	Peroxiredoxin-6 OS=Homo sapiens OX=9606 GN=PRDX6 PE=1 SV=3	PRDX6	16	Metabolic pathways	0	142.007	62	16	93	16	224	25	6.38	202.55	16	cellular homeostasis;metabolic process;regulation of biological process;response to stimulus;transport	cytoplasm;cytosol;extracellular;membrane;nucleus;organelle lumen;vacuole	antioxidant activity;catalytic activity;protein binding	Pf00578, Pf08534, Pf10417	9588	ENSG00000117592.8	NRF2 pathway	Neutrophil degranulation; Detoxification of Reactive Oxygen Species	8	0	1.062	0.955	1.109	0.951655	0.948251	0.928776	19.96	12.94	12.24	104.2	97.8	98	High	High	High	1	Met-loss [N-Term]
FALSE	High	Master Protein	P17980	26S proteasome regulatory subunit 6A OS=Homo sapiens OX=9606 GN=PSMC3 PE=1 SV=3	PSMC3	19	Epstein-Barr virus infection; Proteasome	0	141.943	56	19	72	19	439	49.2	5.24	149.41	19	metabolic process;regulation of biological process;response to stimulus;transport	cytoplasm;cytosol;extracellular;membrane;nucleus;organelle lumen;proteasome	catalytic activity;enzyme regulator activity;nucleotide binding;protein binding	Pf00004, Pf01078, Pf05496, Pf07724, Pf07728, Pf13191	5702	ENSG00000165916.8	Proteasome Degradation; Parkin-Ubiquitin Proteasomal System pathway	Regulation of RAS by GAPs; CDT1 association with the CDC6:ORC:origin complex; Downstream TCR signaling; UCH proteinases; NIK-->noncanonical NF-kB signaling; Hh mutants that don't undergo autocatalytic processing are degraded by ERAD; SCF-beta-TrCP mediated degradation of Emi1; Neutrophil degranulation; Cross-presentation of soluble exogenous antigens (endosomes); Separation of Sister Chromatids; …	153	0	1.147	0.955	1.102	0.632138	0.948251	0.947122	32.81	25.26	18.22	111.3	95.5	93.2	High	High	High	1
FALSE	High	Master Protein	Q13813	Spectrin alpha chain, non-erythrocytic 1 OS=Homo sapiens OX=9606 GN=SPTAN1 PE=1 SV=3	SPTAN1	37	Tight junction; Apoptosis	0	141.805	19	37	73	37	2472	284.4	5.35	44.01	37	cell organization and biogenesis;cellular component movement;metabolic process;regulation of biological process;response to stimulus;transport	cytoplasm;cytoskeleton;cytosol;extracellular;membrane;organelle lumen	metal ion binding;protein binding;structural molecule activity	Pf00018, Pf00036, Pf00435, Pf07653, Pf08239, Pf08726, Pf13405, Pf13499, Pf14604	6709	ENSG00000197694.15	Fas Ligand (FasL) pathway and Stress induction of Heat Shock Proteins (HSP) regulation	Interaction between L1 and Ankyrins; Caspase-mediated cleavage of cytoskeletal proteins; NCAM signaling for neurite out-growth; Nephrin family interactions; Neutrophil degranulation; COPI-mediated anterograde transport; RAF/MAP kinase cascade; Interleukin-20 family signaling	33	0	1.131	1.053	1.036	0.783005	0.750203	0.941273	18.32	33.46	24.98	100.8	99.2	99.9	High	High	High	1
FALSE	High	Master Protein	P40939	Trifunctional enzyme subunit alpha, mitochondrial OS=Homo sapiens OX=9606 GN=HADHA PE=1 SV=2	HADHA	22	Butanoate metabolism; Fatty acid degradation; Propanoate metabolism; Carbon metabolism; Lysine degradation; beta-Alanine metabolism; Fatty acid elongation; Biosynthesis of unsaturated fatty acids; Metabolic pathways; Tryptophan metabolism; Valine, leucine and isoleucine degradation; Fatty acid metabolism	0	140.641	39	22	61	22	763	82.9	9.04	130.02	22	metabolic process;response to stimulus	membrane;mitochondrion	catalytic activity;nucleotide binding;protein binding	Pf00378, Pf00725, Pf02737	3030	ENSG00000084754.10	Fatty Acid Beta Oxidation; Mitochondrial LC-Fatty Acid Beta-Oxidation; Valproic acid pathway; Sudden Infant Death Syndrome (SIDS) Susceptibility Pathways	Beta oxidation of hexanoyl-CoA to butanoyl-CoA; Beta oxidation of lauroyl-CoA to decanoyl-CoA-CoA; Beta oxidation of palmitoyl-CoA to myristoyl-CoA; Beta oxidation of myristoyl-CoA to lauroyl-CoA; Acyl chain remodeling of CL; Beta oxidation of decanoyl-CoA to octanoyl-CoA-CoA; mitochondrial fatty acid beta-oxidation of unsaturated fatty acids; Beta oxidation of octanoyl-CoA to hexanoyl-CoA	31	0	1.005	1.046	0.938	0.932619	0.794244	0.491941	14.86	22.42	8.69	99.8	95	105.2	High	High	High	1
FALSE	High	Master Protein	P33176	Kinesin-1 heavy chain OS=Homo sapiens OX=9606 GN=KIF5B PE=1 SV=1	KIF5B	24	Dopaminergic synapse; Endocytosis	0	140.238	32	24	61	24	963	109.6	6.51	113.16	24	cell differentiation;cell organization and biogenesis;cellular component movement;metabolic process;regulation of biological process;transport	cytoplasm;cytoskeleton;cytosol;membrane	catalytic activity;motor activity;nucleotide binding;protein binding	Pf00225, Pf01576, Pf02463, Pf03999, Pf04111, Pf04156, Pf05483, Pf05557, Pf05622, Pf06160, Pf07111, Pf07888, Pf10174, Pf12128, Pf13514, Pf13851, Pf14915	3799	ENSG00000170759.10	Insulin Signaling	COPI-dependent Golgi-to-ER retrograde traffic; Kinesins; RHO GTPases activate KTN1; Insulin processing; MHC class II antigen presentation	21	0	1.057	1.008	1.102	0.973347	0.929865	0.947122	22.41	6.89	14.33	98.2	106.8	95	High	High	High	1
FALSE	High	Master Protein	O75083	WD repeat-containing protein 1 OS=Homo sapiens OX=9606 GN=WDR1 PE=1 SV=4	WDR1	18		0	140.038	40	18	59	18	606	66.2	6.65	129.15	18	cell differentiation;cell organization and biogenesis;cellular component movement;metabolic process;regulation of biological process;transport	cytoplasm;cytoskeleton;cytosol;extracellular	protein binding	Pf00400, Pf04762, Pf08662, Pf14783	9948	ENSG00000071127.16	Hypertrophy Model	Platelet degranulation	5	0	1.055	0.994	1.082	0.970035	0.962185	0.980628	44.54	26.42	13.22	104.4	92.3	103.3	High	High	High	1
FALSE	High	Master Protein	P09211	Glutathione S-transferase P OS=Homo sapiens OX=9606 GN=GSTP1 PE=1 SV=2	GSTP1	12	Glutathione metabolism; Metabolism of xenobiotics by cytochrome P450; Pathways in cancer; Prostate cancer; Drug metabolism - cytochrome P450; Chemical carcinogenesis; Platinum drug resistance	0	139.304	65	12	93	12	210	23.3	5.64	232.01	12	cell communication;cell proliferation;metabolic process;regulation of biological process;response to stimulus;transport	cytoplasm;cytosol;extracellular;membrane;mitochondrion;nucleus;organelle lumen	antioxidant activity;catalytic activity;enzyme regulator activity;protein binding	Pf00043, Pf02798, Pf14497	2950	ENSG00000084207.15	NRF2 pathway; Photodynamic therapy-induced NFE2L2 (NRF2) survival signaling; Exercise-induced Circadian Regulation; Arachidonate Epoxygenase / Epoxide Hydrolase; Metapathway biotransformation	Glutathione conjugation; Neutrophil degranulation; Detoxification of Reactive Oxygen Species	22	0	1.145	1.018	1.109	0.640294	0.904399	0.928643	10.39	20.06	17	109.5	93.2	97.2	High	High	High	1	Met-loss [N-Term]
FALSE	High	Master Protein	O60506	Heterogeneous nuclear ribonucleoprotein Q OS=Homo sapiens OX=9606 GN=SYNCRIP PE=1 SV=2	SYNCRIP	22		0	138.696	39	22	82	19	623	69.6	8.59	136.94	22	cell differentiation;metabolic process;regulation of biological process;response to stimulus	cytoplasm;endoplasmic reticulum;membrane;nucleus;spliceosomal complex	protein binding;RNA binding	Pf00076, Pf13893, Pf14259	10492	ENSG00000135316.17			0	3	0.903	0.845	1.096	0.42206	0.32382	0.957645	19.12	12.27	9.61	99.2	109	91.8	High	High	High	1
FALSE	High	Master Protein	O75643	U5 small nuclear ribonucleoprotein 200 kDa helicase OS=Homo sapiens OX=9606 GN=SNRNP200 PE=1 SV=2	SNRNP200	27	Spliceosome	0	137.742	16	27	57	27	2136	244.4	6.06	66.92	27	cell differentiation;cell organization and biogenesis;metabolic process	membrane;nucleus;spliceosomal complex	catalytic activity;DNA binding;nucleotide binding;protein binding;RNA binding	Pf00270, Pf00271, Pf02889, Pf04851	23020	ENSG00000144028.14		mRNA Splicing - Major Pathway; mRNA Splicing - Minor Pathway	6	0	1.131	1.03	1.038	0.805754	0.847303	0.955966	19.59	27.46	20.67	100.9	99.8	99.3	High	High	High	1
FALSE	High	Master Protein	Q00839	Heterogeneous nuclear ribonucleoprotein U OS=Homo sapiens OX=9606 GN=HNRNPU PE=1 SV=6	HNRNPU	19	Spliceosome	0	137.461	23	19	75	19	825	90.5	6	162.17	19	cell differentiation;metabolic process;regulation of biological process;response to stimulus	cell surface;chromosome;cytoplasm;membrane;nucleus;spliceosomal complex	DNA binding;nucleotide binding;protein binding;RNA binding	Pf00622, Pf13671	3192	ENSG00000153187.18	mRNA Processing	mRNA Splicing - Major Pathway	6	0	1.083	0.925	1.111	0.890771	0.847303	0.9187	16.11	5.35	10.91	108.7	101.6	89.6	High	High	High	1
FALSE	High	Master Protein	P55809	Succinyl-CoA:3-ketoacid coenzyme A transferase 1, mitochondrial OS=Homo sapiens OX=9606 GN=OXCT1 PE=1 SV=1	OXCT1	15	Butanoate metabolism; Synthesis and degradation of ketone bodies; Valine, leucine and isoleucine degradation	0	137.222	43	15	49	15	520	56.1	7.46	94.56	15	metabolic process;regulation of biological process;response to stimulus	mitochondrion;organelle lumen	catalytic activity;protein binding	Pf01144	5019	ENSG00000083720.12	Synthesis and Degradation of Ketone Bodies	Utilization of Ketone Bodies	8	0	1.041	0.936	1.102	0.99382	0.882104	0.946976	15.71	17.2	12.57	104.1	101.9	94	High	High	High	1
FALSE	High	Master Protein	Q12965	Unconventional myosin-Ie OS=Homo sapiens OX=9606 GN=MYO1E PE=1 SV=2	MYO1E	28		0	137.16	32	28	75	28	1108	127	8.92	113.53	28	cell differentiation;cell organization and biogenesis;cellular component movement;metabolic process;regulation of biological process;response to stimulus;transport	cytoplasm;cytoskeleton	catalytic activity;motor activity;nucleotide binding;protein binding	Pf00018, Pf00063, Pf06017, Pf07653, Pf14604	4643	ENSG00000157483.8	Primary Focal Segmental Glomerulosclerosis FSGS		1	0	0.839	0.966	0.876	0.0833414	0.965338	0.143291	16.25	17.76	16.45	93	108.3	98.7	High	High	High	1
FALSE	High	Master Protein	O60664	Perilipin-3 OS=Homo sapiens OX=9606 GN=PLIN3 PE=1 SV=3	PLIN3	16		0	137.047	56	16	64	16	434	47	5.44	141.56	16	transport	cytoplasm;cytosol;endosome;Golgi;membrane	protein binding	Pf03036	10226	ENSG00000105355.8		Triglyceride catabolism; Retrograde transport at the Trans-Golgi-Network	8	0	1.163	1.016	1.128	0.543787	0.911108	0.887825	32.33	19.63	10.29	106.4	96.2	97.4	High	High	High	1	Met-loss+Acetyl [N-Term]
FALSE	High	Master Protein	Q8WUM4	Programmed cell death 6-interacting protein OS=Homo sapiens OX=9606 GN=PDCD6IP PE=1 SV=1	PDCD6IP	27	Endocytosis	0	136.768	39	27	83	27	868	96	6.52	124.93	27	cell death;cell division;cell organization and biogenesis;regulation of biological process;transport	cytoplasm;cytoskeleton;cytosol;extracellular;membrane	protein binding	Pf03097, Pf08391, Pf13949	10015	ENSG00000170248.13		Budding and maturation of HIV virion; Uptake and function of anthrax toxins	9	0	0.984	0.905	1.019	0.871829	0.740145	0.894795	19.11	13.44	16.02	98.2	108.2	93.6	High	High	High	1	Met-loss+Acetyl [N-Term]
FALSE	High	Master Protein	P08237	ATP-dependent 6-phosphofructokinase, muscle type OS=Homo sapiens OX=9606 GN=PFKM PE=1 SV=2	PFKM	23	Central carbon metabolism in cancer; Carbon metabolism; Galactose metabolism; Fructose and mannose metabolism; Pentose phosphate pathway; AMPK signaling pathway; Glycolysis / Gluconeogenesis; RNA degradation; Biosynthesis of amino acids; Metabolic pathways	0	136.63	37	23	61	21	780	85.1	7.99	109.71	23	cell organization and biogenesis;cellular homeostasis;metabolic process;regulation of biological process	cytoplasm;cytosol;membrane;nucleus	catalytic activity;metal ion binding;nucleotide binding;protein binding	Pf00365	5213	ENSG00000152556.15	Insulin Signaling; Glycolysis and Gluconeogenesis	Glycolysis	16	1	1.027	1.024	1.015	0.989479	0.876811	0.888072	27.57	22.43	9.82	87.9	127.4	84.7	High	High	High	1
FALSE	High	Master Protein	Q16531	DNA damage-binding protein 1 OS=Homo sapiens OX=9606 GN=DDB1 PE=1 SV=1	DDB1	29	Viral carcinogenesis; Hepatitis B; Ubiquitin mediated proteolysis; Nucleotide excision repair	0	136.518	28	29	78	29	1140	126.9	5.26	94.06	29	cell organization and biogenesis;metabolic process;regulation of biological process;response to stimulus	cytoplasm;nucleus	DNA binding;protein binding	Pf03178, Pf10433	1642	ENSG00000167986.13		Formation of Incision Complex in GG-NER; DNA Damage Recognition in GG-NER; Gap-filling DNA repair synthesis and ligation in TC-NER; Recognition of DNA damage by PCNA-containing replication complex; Dual incision in TC-NER; Formation of TC-NER Pre-Incision Complex; Dual Incision in GG-NER; Neddylation	19	0	1.062	0.972	1.031	0.951655	0.980404	0.923004	14.75	11.74	12.56	101.8	93.4	104.8	High	High	High	1
FALSE	High	Master Protein	Q86VP6	Cullin-associated NEDD8-dissociated protein 1 OS=Homo sapiens OX=9606 GN=CAND1 PE=1 SV=2	CAND1	22		0	135.263	23	22	65	22	1230	136.3	5.78	102.97	22	cell differentiation;cell organization and biogenesis;cellular homeostasis;metabolic process;regulation of biological process;transport	cytoplasm;cytosol;extracellular;Golgi;membrane;nucleus;organelle lumen	protein binding	Pf08623, Pf12755, Pf13513	55832	ENSG00000111530.12	Endoderm Differentiation	Neutrophil degranulation; Iron uptake and transport; Neddylation	9	0	0.904	0.877	1.065	0.426545	0.563463	0.991845	15.04	15.49	11.08	103.4	109.8	86.8	High	High	High	1
FALSE	High	Master Protein	P23921	Ribonucleoside-diphosphate reductase large subunit OS=Homo sapiens OX=9606 GN=RRM1 PE=1 SV=1	RRM1	21	Glutathione metabolism; Purine metabolism; Metabolic pathways; Pyrimidine metabolism	0	135.075	35	21	73	21	792	90	7.15	151.73	21	metabolic process	cytoplasm;cytosol	catalytic activity;nucleotide binding;protein binding	Pf00317, Pf02867, Pf03477	6240	ENSG00000167325.14	Fluoropyrimidine Activity; Retinoblastoma (RB) in Cancer; Nucleotide Metabolism	Interconversion of nucleotide di- and triphosphates	10	0	1.011	0.925	1.174	0.951655	0.847303	0.719661	38.88	20.44	17.94	106.7	100.3	93	High	High	High	1
FALSE	High	Master Protein	P68133	Actin, alpha skeletal muscle OS=Homo sapiens OX=9606 GN=ACTA1 PE=1 SV=1	ACTA1	14		0	134.782	35	14	260	2	377	42	5.39	441.19	14	cell organization and biogenesis;cellular component movement;regulation of biological process;response to stimulus	cytoplasm;cytoskeleton;cytosol	nucleotide binding;protein binding;structural molecule activity	Pf00022	58	ENSG00000143632.14	Myometrial Relaxation and Contraction Pathways; Fas Ligand (FasL) pathway and Stress induction of Heat Shock Proteins (HSP) regulation; Association Between Physico-Chemical Features and Toxicity Associated Pathways; Striated Muscle Contraction	Striated Muscle Contraction	6	0	1.173	0.976	1.201	0.484352	0.994846	0.604571	0	0	0	111.7	95.3	93	High	High	High	1
FALSE	High	Master Protein	P78347	General transcription factor II-I OS=Homo sapiens OX=9606 GN=GTF2I PE=1 SV=2	GTF2I	30	Basal transcription factors; cGMP-PKG signaling pathway; Herpes simplex infection	0	133.982	33	30	78	30	998	112.3	6.39	124.1	30	cellular homeostasis;metabolic process;regulation of biological process;response to stimulus	cytoplasm;membrane;nucleus	DNA binding;protein binding	Pf02946	2969	ENSG00000263001.5	B Cell Receptor Signaling Pathway		4	0	0.977	0.924	1.145	0.853523	0.846263	0.830549	20.88	21.61	19.32	103.4	101.7	94.9	High	High	High	1	Met-loss+Acetyl [N-Term]
FALSE	High	Master Protein	P22695	Cytochrome b-c1 complex subunit 2, mitochondrial OS=Homo sapiens OX=9606 GN=UQCRC2 PE=1 SV=3	UQCRC2	16	Huntington's disease; Parkinson's disease; Alzheimer's disease; Oxidative phosphorylation; Non-alcoholic fatty liver disease (NAFLD); Metabolic pathways; Cardiac muscle contraction	0	132.455	44	16	67	16	453	48.4	8.63	154.8	16	metabolic process;transport	membrane;mitochondrion	catalytic activity;metal ion binding;protein binding	Pf00675, Pf05193	7385	ENSG00000140740.10; ENSG00000284493.1	Electron Transport Chain	Respiratory electron transport	12	0	0.961	1.016	0.971	0.784352	0.911108	0.706791	19.97	16.62	11.12	97.7	101.6	100.7	High	High	High	1
FALSE	High	Master Protein	P50991	T-complex protein 1 subunit delta OS=Homo sapiens OX=9606 GN=CCT4 PE=1 SV=4	CCT4	19		0	130.69	48	19	73	19	539	57.9	7.83	156.28	19	metabolic process;regulation of biological process;transport	cytoplasm;cytoskeleton;cytosol	nucleotide binding;protein binding;RNA binding	Pf00118	10575	ENSG00000115484.14		BBSome-mediated cargo-targeting to cilium; Prefoldin mediated transfer of substrate to CCT/TriC; Cooperation of PDCL (PhLP1) and TRiC/CCT in G-protein beta folding; Association of TriC/CCT with target proteins during biosynthesis; Formation of tubulin folding intermediates by CCT/TriC; Folding of actin by CCT/TriC	13	0	0.942	1.026	0.908	0.675853	0.866956	0.301102	8.91	15.46	13.58	97.6	99.4	103	High	High	High	1
FALSE	High	Master Protein	O60701	UDP-glucose 6-dehydrogenase OS=Homo sapiens OX=9606 GN=UGDH PE=1 SV=1	UGDH	20	Ascorbate and aldarate metabolism; Amino sugar and nucleotide sugar metabolism; Pentose and glucuronate interconversions; Metabolic pathways	0	130.364	50	20	76	20	494	55	7.12	165.59	20	metabolic process	cytosol;nucleus	catalytic activity;nucleotide binding	Pf00984, Pf03720, Pf03721	7358	ENSG00000109814.11	Glucuronidation	Formation of the active cofactor, UDP-glucuronate	10	0	1.064	0.932	1.137	0.945088	0.862456	0.857147	6.55	10.74	7.76	114.6	94.5	91	High	High	High	1
FALSE	High	Master Protein	P27694	Replication protein A 70 kDa DNA-binding subunit OS=Homo sapiens OX=9606 GN=RPA1 PE=1 SV=2	RPA1	18	Homologous recombination; DNA replication; Fanconi anemia pathway; Mismatch repair; Nucleotide excision repair	0	129.864	38	18	65	18	616	68.1	7.21	137.54	18	cell organization and biogenesis;cellular homeostasis;metabolic process;regulation of biological process;response to stimulus	nucleus	DNA binding;metal ion binding;protein binding	Pf01336, Pf01485, Pf04057, Pf08646	6117	ENSG00000132383.11	Homologous recombination; Retinoblastoma (RB) in Cancer; ATR Signaling; G1 to S cell cycle control; DNA Replication; Mismatch repair	Translesion Synthesis by POLH; Mismatch repair (MMR) directed by MSH2:MSH6 (MutSalpha); Activation of the pre-replicative complex; Termination of translesion DNA synthesis; Translesion synthesis by POLI; Formation of Incision Complex in GG-NER; Recognition of DNA damage by PCNA-containing replication complex; Translesion synthesis by REV1; Meiotic recombination; Removal of the Flap Intermediate; …	87	0	0.77	0.824	0.916	0.00274103	0.180207	0.346082	22.02	14.32	16.59	82.6	105.1	112.3	High	High	High	1	Acetyl [N-Term]
FALSE	High	Master Protein	P22626	Heterogeneous nuclear ribonucleoproteins A2/B1 OS=Homo sapiens OX=9606 GN=HNRNPA2B1 PE=1 SV=2	HNRNPA2B1	18		0	129.324	54	18	72	16	353	37.4	8.95	138.79	18	metabolic process;regulation of biological process;response to stimulus;transport	cytoplasm;extracellular;membrane;nucleus;spliceosomal complex	DNA binding;protein binding;RNA binding	Pf00076, Pf13893, Pf14259	3181	ENSG00000122566.20	mRNA Processing	Gene and protein expression by JAK-STAT signaling after Interleukin-12 stimulation; Interleukin-12 family signaling; mRNA Splicing - Major Pathway	10	2	1.173	0.989	1.148	0.484352	0.97066	0.820167	25.03	23.44	11.06	122.3	90.4	87.3	High	High	High	1
FALSE	High	Master Protein	Q14566	DNA replication licensing factor MCM6 OS=Homo sapiens OX=9606 GN=MCM6 PE=1 SV=1	MCM6	22	DNA replication; Cell cycle	0	129.035	31	22	60	22	821	92.8	5.41	99.71	22	metabolic process	nucleus	catalytic activity;DNA binding;nucleotide binding;protein binding	Pf00493, Pf01078, Pf07728, Pf14551	4175	ENSG00000076003.4	Cell Cycle; Retinoblastoma (RB) in Cancer; G1 to S cell cycle control; DNA Replication	M/G1 Transition; Assembly of the pre-replicative complex; Unwinding of DNA; Regulation of DNA replication; Activation of ATR in response to replication stress; Activation of the pre-replicative complex; Orc1 removal from chromatin; Removal of licensing factors from origins	26	0	1.002	0.961	1.043	0.919005	0.961553	0.956514	18.18	7.86	7.24	106.8	98.1	95.1	High	High	High	1	Acetyl [N-Term]
FALSE	High	Master Protein	P34931	Heat shock 70 kDa protein 1-like OS=Homo sapiens OX=9606 GN=HSPA1L PE=1 SV=2	HSPA1L	14	Endocytosis; Longevity regulating pathway - multiple species; Epstein-Barr virus infection; Spliceosome; MAPK signaling pathway; Protein processing in endoplasmic reticulum; Toxoplasmosis; Measles; Influenza A; Estrogen signaling pathway; Legionellosis; Antigen processing and presentation	0	128.856	28	14	95	1	641	70.3	6.02	245.05	14	cell organization and biogenesis;metabolic process;regulation of biological process;response to stimulus	cytosol;mitochondrion;organelle lumen	nucleotide binding;protein binding	Pf00012, Pf06723	3305	ENSG00000234258.6; ENSG00000204390.9	Parkin-Ubiquitin Proteasomal System pathway	Attenuation phase; HSP90 chaperone cycle for steroid hormone receptors (SHR); Regulation of HSF1-mediated heat shock response	20	0													Not Found	High	Not Found	1
FALSE	High	Master Protein	Q9BUF5	Tubulin beta-6 chain OS=Homo sapiens OX=9606 GN=TUBB6 PE=1 SV=1	TUBB6	15	Pathogenic Escherichia coli infection; Gap junction; Phagosome	0	128.638	40	15	121	5	446	49.8	4.88	264.34	15	cell organization and biogenesis	cytoplasm;cytoskeleton;nucleus	catalytic activity;nucleotide binding;structural molecule activity	Pf00091, Pf03953, Pf10644	84617	ENSG00000176014.12	Pathogenic Escherichia coli infection; Parkin-Ubiquitin Proteasomal System pathway	COPI-independent Golgi-to-ER retrograde traffic; COPI-dependent Golgi-to-ER retrograde traffic; Carboxyterminal post-translational modifications of tubulin; Recruitment of NuMA to mitotic centrosomes; Hedgehog 'off' state; Translocation of GLUT4 to the plasma membrane; Prefoldin mediated transfer of substrate to CCT/TriC; Microtubule-dependent trafficking of connexons from Golgi to the plasma mem…	65	0	0.931	1.132	0.969	0.607157	0.32382	0.70043	12.15	41.46	36.82	102	108.7	89.3	High	High	High	1
FALSE	High	Master Protein	P35606	Coatomer subunit beta' OS=Homo sapiens OX=9606 GN=COPB2 PE=1 SV=2	COPB2	25		0	128.517	33	25	71	25	906	102.4	5.27	127.06	25	transport	cytoplasm;cytosol;Golgi;membrane	protein binding;structural molecule activity	Pf00400, Pf04053	9276	ENSG00000184432.9		COPI-dependent Golgi-to-ER retrograde traffic; COPI-mediated anterograde transport	11	0	1.1	1.04	1.017	0.844884	0.821759	0.892644	14.77	17.51	16.04	102.9	100.8	96.3	High	High	High	1
FALSE	High	Master Protein	P55786	Puromycin-sensitive aminopeptidase OS=Homo sapiens OX=9606 GN=NPEPPS PE=1 SV=2	NPEPPS	26		0	128.479	33	26	77	26	919	103.2	5.72	118.24	26	metabolic process;response to stimulus	cytoplasm;cytosol;nucleus	catalytic activity;metal ion binding	Pf01433, Pf11838, Pf13485	9520	ENSG00000141279.15		Antigen processing: Ubiquitination & Proteasome degradation	4	0	1.072	0.96	1.147	0.913661	0.959456	0.824769	21.61	20.86	16.3	104.3	102.2	93.5	High	High	High	1
FALSE	High	Master Protein	P09651	Heterogeneous nuclear ribonucleoprotein A1 OS=Homo sapiens OX=9606 GN=HNRNPA1 PE=1 SV=5	HNRNPA1	15	Spliceosome	0	128.362	40	15	61	12	372	38.7	9.13	129.25	15	cell communication;metabolic process;regulation of biological process;response to stimulus;transport	cytoplasm;membrane;nucleus;spliceosomal complex	DNA binding;protein binding;RNA binding	Pf00076, Pf13893, Pf14259	3178	ENSG00000135486.17	mRNA Processing	mRNA Splicing - Major Pathway; FGFR2 alternative splicing	11	1	1.065	0.877	1.212	0.943484	0.565907	0.548658	15.6	18.76	6.02	96.8	124	79.2	High	High	High	1
FALSE	High	Master Protein	Q9HCC0	Methylcrotonoyl-CoA carboxylase beta chain, mitochondrial OS=Homo sapiens OX=9606 GN=MCCC2 PE=1 SV=1	MCCC2	19	Metabolic pathways; Valine, leucine and isoleucine degradation	0	128.092	41	19	88	19	563	61.3	7.68	163.33	19	cell organization and biogenesis;metabolic process	cytosol;mitochondrion;organelle lumen	catalytic activity;nucleotide binding;protein binding	Pf01039	64087	ENSG00000131844.15		Branched-chain amino acid catabolism; Biotin transport and metabolism; Defective HLCS causes multiple carboxylase deficiency	13	0	0.825	1.132	0.747	0.0469697	0.325135	0.000306123	15.42	12.32	10.01	83.9	98.9	117.2	High	High	High	1
FALSE	High	Master Protein	P41252	Isoleucine--tRNA ligase, cytoplasmic OS=Homo sapiens OX=9606 GN=IARS1 PE=1 SV=2	IARS	27	Aminoacyl-tRNA biosynthesis	0	127.996	25	27	80	27	1262	144.4	6.15	126.68	27	cell differentiation;metabolic process;regulation of biological process	cytoplasm;cytosol;membrane	catalytic activity;nucleotide binding;protein binding;RNA binding	Pf00133, Pf01406, Pf08264, Pf09334	3376	ENSG00000196305.17	Amino Acid metabolism	Cytosolic tRNA aminoacylation; SeMet incorporation into proteins	10	0	1.047	1.054	1.043	0.980015	0.7558	0.956514	17	15.38	14.36	104.4	96.1	99.5	High	High	High	1	Acetyl [N-Term]
FALSE	High	Master Protein	O43795	Unconventional myosin-Ib OS=Homo sapiens OX=9606 GN=MYO1B PE=1 SV=3	MYO1B	26		0	127.703	27	26	69	26	1136	131.9	9.38	104.34	26	cell organization and biogenesis;cellular component movement;transport	cytoplasm;endosome;membrane	catalytic activity;motor activity;nucleotide binding;protein binding	Pf00063, Pf06017	4430	ENSG00000128641.18			0	0	0.856	1.025	0.841	0.14049	0.874781	0.0474359	19.11	15.44	19.57	92.7	109.2	98.1	High	High	High	1
FALSE	High	Master Protein	P08670	Vimentin OS=Homo sapiens OX=9606 GN=VIM PE=1 SV=4	VIM	24	MicroRNAs in cancer; Epstein-Barr virus infection	0	127.389	52	24	77	22	466	53.6	5.12	130.6	24	cell differentiation;cell organization and biogenesis;cellular component movement;metabolic process;regulation of biological process;response to stimulus	cytoplasm;cytoskeleton;cytosol;membrane	protein binding;RNA binding;structural molecule activity	Pf00038, Pf04111, Pf04156, Pf04732, Pf05622, Pf10186	7431	ENSG00000026025.15	Allograft Rejection; Spinal Cord Injury; Primary Focal Segmental Glomerulosclerosis FSGS; Apoptosis-related network due to altered Notch3 in ovarian cancer; Striated Muscle Contraction; TGF-B Signaling in Thyroid Cells for Epithelial-Mesenchymal Transition; T-Cell antigen Receptor (TCR) Signaling Pathway	Interleukin-4 and 13 signaling; Caspase-mediated cleavage of cytoskeletal proteins; Striated Muscle Contraction	20	0	1.119	0.956	1.166	0.769082	0.950656	0.747962	8.51	18.27	18.41	109.7	94	96.3	High	High	High	1
FALSE	High	Master Protein	P26640	Valine--tRNA ligase OS=Homo sapiens OX=9606 GN=VARS1 PE=1 SV=4	VARS; VARS2	24	Aminoacyl-tRNA biosynthesis	0	126.676	24	24	74	24	1264	140.4	7.59	115.75	24	metabolic process;regulation of biological process	cytoplasm;cytosol;mitochondrion	catalytic activity;nucleotide binding;protein binding	Pf00043, Pf00133, Pf08264, Pf09334, Pf13603	7407; 57176	ENSG00000096171.14; ENSG00000204394.12; ENSG00000226589.9	Amino Acid metabolism	Cytosolic tRNA aminoacylation	6	0	1.08	0.956	1.042	0.90576	0.961553	0.956514	7.73	16.57	17.09	99.4	102.6	97.9	High	High	High	1	Met-loss+Acetyl [N-Term]
FALSE	High	Master Protein	P42765	3-ketoacyl-CoA thiolase, mitochondrial OS=Homo sapiens OX=9606 GN=ACAA2 PE=1 SV=2	ACAA2	12	Fatty acid degradation; Fatty acid elongation; Metabolic pathways; Valine, leucine and isoleucine degradation; Fatty acid metabolism	0	126.622	43	12	58	12	397	41.9	8.09	140.32	12	cell organization and biogenesis;metabolic process;regulation of biological process;response to stimulus	membrane;mitochondrion;organelle lumen	catalytic activity;protein binding;RNA binding	Pf00108, Pf02801, Pf02803	10449	ENSG00000167315.17	Fatty Acid Biosynthesis	Mitochondrial Fatty Acid Beta-Oxidation	10	0	1.139	1.167	1.085	0.670302	0.153591	0.97596	15.32	28.39	14.96	105.8	99	95.2	High	High	High	1
FALSE	High	Master Protein	P58107	Epiplakin OS=Homo sapiens OX=9606 GN=EPPK1 PE=1 SV=3		22		0	126.519	22	22	57	16	5088	555.3	5.62	72.43	22									0	0	1.254	1.077	1.271	0.205896	0.636348	0.242672	23.81	24.33	19.18	111.6	93.4	95	High	High	High	1
FALSE	High	Master Protein	Q99832	T-complex protein 1 subunit eta OS=Homo sapiens OX=9606 GN=CCT7 PE=1 SV=2	CCT7	19		0	125.225	35	19	110	19	543	59.3	7.65	217.06	19	metabolic process;regulation of biological process;transport	cytoplasm;cytosol;mitochondrion	nucleotide binding;protein binding	Pf00118	10574	ENSG00000135624.15		Prefoldin mediated transfer of substrate to CCT/TriC; Cooperation of PDCL (PhLP1) and TRiC/CCT in G-protein beta folding; Association of TriC/CCT with target proteins during biosynthesis; Formation of tubulin folding intermediates by CCT/TriC; Folding of actin by CCT/TriC	9	0	1.023	1.033	0.975	0.980015	0.852109	0.718448	17.22	10.75	8.75	98	98.1	103.9	High	High	High	1	Met-loss [N-Term]; Acetyl [N-Term]
FALSE	High	Master Protein	O60841	Eukaryotic translation initiation factor 5B OS=Homo sapiens OX=9606 GN=EIF5B PE=1 SV=4	EIF5B	19	RNA transport	0	124.466	23	19	49	19	1220	138.7	5.49	90.59	19	metabolic process;regulation of biological process	cytoplasm;cytosol;nucleus	catalytic activity;metal ion binding;nucleotide binding;protein binding;RNA binding	Pf00009, Pf01926, Pf03144, Pf11987, Pf14578	9669	ENSG00000158417.10	Translation Factors	GTP hydrolysis and joining of the 60S ribosomal subunit	7	0	1.153	1.106	0.993	0.611645	0.488009	0.805278	34.68	24.92	22.07	108.6	86.7	104.6	High	High	High	1
FALSE	High	Master Protein	P52597	Heterogeneous nuclear ribonucleoprotein F OS=Homo sapiens OX=9606 GN=HNRNPF PE=1 SV=3	HNRNPF	12		0	124.184	44	12	55	10	415	45.6	5.58	112.85	12	metabolic process;regulation of biological process;response to stimulus	cytosol;membrane;nucleus;spliceosomal complex	protein binding;RNA binding	Pf00076, Pf08080, Pf14259	3185	ENSG00000169813.16	Mecp2 and Associated Rett Syndrome	Gene and protein expression by JAK-STAT signaling after Interleukin-12 stimulation; mRNA Splicing - Major Pathway; FGFR2 alternative splicing; Interleukin-12 family signaling	15	2	1.097	1.002	1.035	0.853523	0.948251	0.936957	10.41	7.22	12.41	106.2	94.5	99.3	High	High	High	1	Met-loss+Acetyl [N-Term]
FALSE	High	Master Protein	P54136	Arginine--tRNA ligase, cytoplasmic OS=Homo sapiens OX=9606 GN=RARS1 PE=1 SV=2	RARS	20	Aminoacyl-tRNA biosynthesis	0	123.466	36	20	62	20	660	75.3	6.68	118.85	20	metabolic process	cytoplasm;cytosol;membrane;mitochondrion;nucleus	catalytic activity;nucleotide binding;protein binding;RNA binding	Pf00750, Pf03485, Pf05746	5917	ENSG00000113643.8	Amino Acid metabolism	Cytosolic tRNA aminoacylation; SeMet incorporation into proteins	10	0	1.073	1.077	1.018	0.913364	0.67037	0.893512	13.85	12.01	10.68	100.3	98.7	101	High	High	High	1
FALSE	High	Master Protein	Q9Y3F4	Serine-threonine kinase receptor-associated protein OS=Homo sapiens OX=9606 GN=STRAP PE=1 SV=1	STRAP	15	RNA transport	0	123.41	52	15	54	15	350	38.4	5.12	94.4	15	cell organization and biogenesis;metabolic process;regulation of biological process	cytoplasm;cytosol;nucleus	protein binding;RNA binding	Pf00400	11171	ENSG00000023734.10	TGF-beta Signaling Pathway	Downregulation of TGF-beta receptor signaling	7	0	1.08	0.981	1.12	0.903297	0.994319	0.905373	21.01	11.05	10.76	107.7	100.3	92	High	High	High	1
FALSE	High	Master Protein	P05141	ADP/ATP translocase 2 OS=Homo sapiens OX=9606 GN=SLC25A5 PE=1 SV=7	SLC25A5	16	cGMP-PKG signaling pathway; Huntington's disease; HTLV-I infection; Parkinson's disease; Calcium signaling pathway	0	122.847	47	16	119	5	298	32.8	9.69	220.68	16	regulation of biological process;transport	membrane;mitochondrion;nucleus	protein binding;RNA binding;transporter activity	Pf00153	292	ENSG00000005022.5	Electron Transport Chain	Vpr-mediated induction of apoptosis by mitochondrial outer membrane permeabilization; Regulation of insulin secretion	15	11	1.042	1.062	0.986	0.991765	0.724174	0.767217	15.36	10.68	12.62	100.5	96.7	102.9	High	High	High	1	Met-loss+Acetyl [N-Term]; Acetyl [N-Term]
FALSE	High	Master Protein	P09874	Poly [ADP-ribose] polymerase 1 OS=Homo sapiens OX=9606 GN=PARP1 PE=1 SV=4	PARP1	25	Base excision repair; NF-kappa B signaling pathway; Apoptosis	0	122.712	32	25	60	25	1014	113	8.88	77.21	25	cell death;cell differentiation;cell organization and biogenesis;metabolic process;regulation of biological process;response to stimulus	membrane;mitochondrion;nucleus	catalytic activity;DNA binding;metal ion binding;nucleotide binding;protein binding;RNA binding	Pf00533, Pf00644, Pf00645, Pf02877, Pf05406, Pf08063	142	ENSG00000143799.12	Corticotropin-releasing hormone signaling pathway; Nanoparticle triggered regulated necrosis; Fas Ligand (FasL) pathway and Stress induction of Heat Shock Proteins (HSP) regulation; NAD metabolism, sirtuins and aging; NAD+ metabolism; NAD+ biosynthetic pathways	POLB-Dependent Long Patch Base Excision Repair; Dual Incision in GG-NER; Formation of Incision Complex in GG-NER; Downregulation of SMAD2/3:SMAD4 transcriptional activity; DNA Damage Recognition in GG-NER; HDR through MMEJ (alt-NHEJ); SUMOylation of DNA damage response and repair proteins	35	0	0.882	0.768	1.155	0.27804	0.0158302	0.795602	16.56	17.1	15.5	102.9	105.8	91.2	High	High	High	1
FALSE	High	Master Protein	O95373	Importin-7 OS=Homo sapiens OX=9606 GN=IPO7 PE=1 SV=1	IPO7	17		0	122.504	19	17	54	17	1038	119.4	4.82	124.13	17	defense response;regulation of biological process;response to stimulus;transport	cytoplasm;cytosol;membrane;nucleus	enzyme regulator activity;protein binding;transporter activity	Pf03810, Pf08506	10527	ENSG00000205339.9			0	0	0.963	0.956	1.002	0.796354	0.950665	0.839847	14.05	15.37	8.54	99.9	95.4	104.7	High	High	High	1	Acetyl [N-Term]
FALSE	High	Master Protein	Q00341	Vigilin OS=Homo sapiens OX=9606 GN=HDLBP PE=1 SV=2	HDLBP	25		0	121.542	27	25	60	25	1268	141.4	6.87	94.6	25	metabolic process;transport	cytoplasm;cytosol;membrane;nucleus	protein binding;RNA binding	Pf00013, Pf13014, Pf14611	3069			HDL clearance	4	0	1.007	1.118	1.042	0.948643	0.411049	0.955966	20.58	14.59	26.59	102.7	97.6	99.7	High	High	High	1	Met-loss+Acetyl [N-Term]
FALSE	High	Master Protein	O00159	Unconventional myosin-Ic OS=Homo sapiens OX=9606 GN=MYO1C PE=1 SV=4	MYO1C	21		0	121.413	25	21	57	21	1063	121.6	9.41	99.38	21	cell organization and biogenesis;regulation of biological process;response to stimulus;transport	cytoplasm;cytosol;membrane;nucleus	catalytic activity;motor activity;nucleotide binding;protein binding	Pf00063, Pf06017	4641	ENSG00000197879.14	Insulin Signaling	Translocation of GLUT4 to the plasma membrane; Regulation of actin dynamics for phagocytic cup formation	8	0	0.849	1.117	0.775	0.109648	0.405111	0.00192999	11.19	22.67	8.3	94.9	88.3	116.8	High	High	High	1
FALSE	High	Master Protein	Q9NR30	Nucleolar RNA helicase 2 OS=Homo sapiens OX=9606 GN=DDX21 PE=1 SV=5	DDX21	24		0	120.765	38	24	77	24	783	87.3	9.28	120.92	24	cell differentiation;metabolic process;regulation of biological process;response to stimulus	cytoplasm;membrane;nucleus	catalytic activity;nucleotide binding;protein binding;RNA binding	Pf00270, Pf00271, Pf08152, Pf14617	9188	ENSG00000165732.12		Major pathway of rRNA processing in the nucleolus and cytosol; B-WICH complex positively regulates rRNA expression	8	0	1.007	0.97	1.04	0.943864	0.975705	0.953158	18.84	20.09	13.97	104.1	98.8	97.1	High	High	High	1
FALSE	High	Master Protein	O15067	Phosphoribosylformylglycinamidine synthase OS=Homo sapiens OX=9606 GN=PFAS PE=1 SV=4	PFAS	23	Purine metabolism; Metabolic pathways	0	120.194	22	23	55	23	1338	144.6	5.76	107.32	23	metabolic process;response to stimulus	cytoplasm;cytosol	catalytic activity;metal ion binding;nucleotide binding	Pf00586, Pf02769, Pf13507	5198	ENSG00000178921.13		Purine ribonucleoside monophosphate biosynthesis	6	0	1.012	0.956	1.038	0.954822	0.950665	0.945278	22.26	18.33	10.52	103.8	92.7	103.5	High	High	High	1
FALSE	High	Master Protein	P40227	T-complex protein 1 subunit zeta OS=Homo sapiens OX=9606 GN=CCT6A PE=1 SV=3	CCT6A	19		0	120.153	41	19	84	19	531	58	6.68	198.42	19	metabolic process;regulation of biological process	cytoplasm;cytosol;membrane	nucleotide binding;protein binding;RNA binding	Pf00118, Pf05504	908	ENSG00000146731.10		Prefoldin mediated transfer of substrate to CCT/TriC; Cooperation of PDCL (PhLP1) and TRiC/CCT in G-protein beta folding; Association of TriC/CCT with target proteins during biosynthesis; Formation of tubulin folding intermediates by CCT/TriC; Folding of actin by CCT/TriC	9	0	0.968	0.999	0.973	0.815473	0.953661	0.712499	23.44	11.77	14.53	99.3	99.7	101	High	High	High	1
FALSE	High	Master Protein	Q16851	UTP--glucose-1-phosphate uridylyltransferase OS=Homo sapiens OX=9606 GN=UGP2 PE=1 SV=5	UGP2	20	Galactose metabolism; Starch and sucrose metabolism; Amino sugar and nucleotide sugar metabolism; Pentose and glucuronate interconversions; Metabolic pathways	0	119.86	47	20	53	20	508	56.9	8.15	82.68	20	metabolic process	cytoplasm;cytosol;nucleus	catalytic activity;metal ion binding;nucleotide binding;protein binding	Pf01704	7360	ENSG00000169764.15	Exercise-induced Circadian Regulation; Glycogen Metabolism; Glucuronidation	Formation of the active cofactor, UDP-glucuronate; Glycogen synthesis	16	0	0.995	0.952	1.06	0.905108	0.940494	0.985543	15.31	11.62	13.96	103.4	104	92.6	High	High	High	1
FALSE	High	Master Protein	P13010	X-ray repair cross-complementing protein 5 OS=Homo sapiens OX=9606 GN=XRCC5 PE=1 SV=3	XRCC5	22	Non-homologous end-joining	0	119.801	37	22	69	22	732	82.7	5.81	83.8	22	cell differentiation;cell organization and biogenesis;cell proliferation;defense response;metabolic process;regulation of biological process;response to stimulus;transport	chromosome;cytoplasm;cytosol;extracellular;membrane;nucleus;organelle lumen	catalytic activity;DNA binding;enzyme regulator activity;nucleotide binding;protein binding;RNA binding	Pf02735, Pf03730, Pf03731, Pf08785	7520	ENSG00000079246.15	Non-homologous end joining	2-LTR circle formation; Neutrophil degranulation; IRF3-mediated induction of type I IFN; Nonhomologous End-Joining (NHEJ)	18	0	1.009	0.913	1.082	0.948927	0.785924	0.980628	14.55	26.76	14.09	110.2	95.3	94.6	High	High	High	1
FALSE	High	Master Protein	Q06830	Peroxiredoxin-1 OS=Homo sapiens OX=9606 GN=PRDX1 PE=1 SV=1	PRDX1	16	Peroxisome	0	119.392	54	16	99	15	199	22.1	8.13	201.34	16	cell proliferation;cellular homeostasis;defense response;metabolic process;regulation of biological process;response to stimulus	cytoplasm;cytosol;mitochondrion;nucleus	antioxidant activity;catalytic activity;protein binding;RNA binding	Pf00578, Pf08534, Pf10417	5052	ENSG00000117450.13	Androgen receptor signaling pathway; Selenium Micronutrient Network; NRF2 pathway	TP53 Regulates Metabolic Genes; Deregulated CDK5 triggers multiple neurodegenerative pathways in Alzheimer's disease models; Detoxification of Reactive Oxygen Species	15	1	1.024	0.93	1.155	0.980015	0.854835	0.795381	14.84	6.58	15.63	104.2	102	93.8	High	High	High	1
FALSE	High	Master Protein	P27348	14-3-3 protein theta OS=Homo sapiens OX=9606 GN=YWHAQ PE=1 SV=1	YWHAQ	12	Viral carcinogenesis; Pathogenic Escherichia coli infection; Hepatitis B; Epstein-Barr virus infection; Hippo signaling pathway; Oocyte meiosis; Cell cycle; PI3K-Akt signaling pathway	0	119.318	41	12	52	7	245	27.7	4.78	146.09	12	cell organization and biogenesis;regulation of biological process;response to stimulus;transport	cytoplasm;cytosol;membrane;mitochondrion	protein binding	Pf00244	10971	ENSG00000134308.13	Cell Cycle; Pathogenic Escherichia coli infection; Primary Focal Segmental Glomerulosclerosis FSGS; IL-3 Signaling Pathway; Myometrial Relaxation and Contraction Pathways; Calcium Regulation in the Cardiac Cell; Sudden Infant Death Syndrome (SIDS) Susceptibility Pathways	Translocation of GLUT4 to the plasma membrane; Chk1/Chk2(Cds1) mediated inactivation of Cyclin B:Cdk1 complex; TP53 Regulates Metabolic Genes; Activation of BAD and translocation to mitochondria ; RHO GTPases activate PKNs	37	0	0.987	0.959	1.092	0.882033	0.965938	0.96445	20.22	18.06	11.53	104.6	102.4	93	High	High	High	1
FALSE	High	Master Protein	O75533	Splicing factor 3B subunit 1 OS=Homo sapiens OX=9606 GN=SF3B1 PE=1 SV=3	SF3B1	20	Spliceosome	0	118.762	24	20	49	20	1304	145.7	7.09	76.82	20	cell organization and biogenesis;metabolic process;regulation of biological process;response to stimulus	nucleus;spliceosomal complex	DNA binding;protein binding;receptor activity;RNA binding;signal transducer activity	Pf02161, Pf08920, Pf12815, Pf13513	23451	ENSG00000115524.15	mRNA Processing	B-WICH complex positively regulates rRNA expression; mRNA Splicing - Major Pathway; mRNA Splicing - Minor Pathway	11	0	0.982	0.909	0.991	0.884756	0.854504	0.812021	26.85	14.26	10.38	98.6	99.3	102	High	High	High	1
FALSE	High	Master Protein	P51659	Peroxisomal multifunctional enzyme type 2 OS=Homo sapiens OX=9606 GN=HSD17B4 PE=1 SV=3	HSD17B4	16	Peroxisome; Metabolic pathways; Primary bile acid biosynthesis	0	118.678	33	16	54	16	736	79.6	8.84	102.46	16	cell differentiation;metabolic process	membrane;mitochondrion;organelle lumen	catalytic activity;protein binding	Pf00106, Pf01575, Pf02036, Pf08659, Pf13452, Pf13561, Pf14864	3295	ENSG00000133835.14	Steroid Biosynthesis	Beta-oxidation of pristanoyl-CoA; Synthesis of bile acids and bile salts via 7alpha-hydroxycholesterol; alpha-linolenic acid (ALA) metabolism; Beta-oxidation of very long chain fatty acids	16	0	1.123	0.931	1.179	0.751449	0.868922	0.706019	17.83	21.38	12.97	115.5	94.7	89.8	High	High	High	1
FALSE	High	Master Protein	Q15393	Splicing factor 3B subunit 3 OS=Homo sapiens OX=9606 GN=SF3B3 PE=1 SV=4	SF3B3	22	Spliceosome	0	118.133	23	22	52	22	1217	135.5	5.26	98.49	22	cell organization and biogenesis;metabolic process;regulation of biological process	nucleus;spliceosomal complex	protein binding;RNA binding	Pf03178, Pf10433	23450	ENSG00000189091.12	mRNA Processing	mRNA Splicing - Major Pathway; mRNA Splicing - Minor Pathway	7	0	1.171	1.02	1.108	0.546246	0.876811	0.92974	13.67	12.97	12.57	108.9	87.1	104	High	High	High	1
FALSE	High	Master Protein	P62937	Peptidyl-prolyl cis-trans isomerase A OS=Homo sapiens OX=9606 GN=PPIA PE=1 SV=2	PPIA	8		0	117.287	40	8	101	8	165	18	7.81	239.71	8	cell organization and biogenesis;cellular component movement;metabolic process;regulation of biological process;response to stimulus;transport	cytoplasm;cytosol;extracellular;membrane;nucleus;organelle lumen	catalytic activity;protein binding;RNA binding	Pf00160	5478	ENSG00000196262.13	Prolactin Signaling Pathway	Budding and maturation of HIV virion; Gene and protein expression by JAK-STAT signaling after Interleukin-12 stimulation; Minus-strand DNA synthesis; Binding and entry of HIV virion; Basigin interactions; APOBEC3G mediated resistance to HIV-1 infection; Uncoating of the HIV Virion; Calcineurin activates NFAT; Platelet degranulation ; Plus-strand DNA synthesis; Integration of provirus; Neutrophil …	34	0	1.058	0.934	1.236	0.962015	0.874781	0.421093	16.99	16.48	23.44	110.6	96.3	93.1	High	High	High	1	Met-loss [N-Term]; Met-loss+Acetyl [N-Term]; Acetyl [N-Term]
FALSE	High	Master Protein	Q06210	Glutamine--fructose-6-phosphate aminotransferase [isomerizing] 1 OS=Homo sapiens OX=9606 GN=GFPT1 PE=1 SV=3	GFPT1	21	Alanine, aspartate and glutamate metabolism; Amino sugar and nucleotide sugar metabolism; Metabolic pathways; Insulin resistance	0	117.283	36	21	68	21	699	78.8	7.11	117.72	21	metabolic process;regulation of biological process	cytosol	catalytic activity	Pf00310, Pf01380, Pf13230, Pf13522, Pf13537, Pf13580	2673	ENSG00000198380.12		XBP1(S) activates chaperone genes; Defective GFPT1 causes CMSTA1; Synthesis of UDP-N-acetyl-glucosamine	17	0	1.067	0.997	0.993	0.931333	0.959929	0.804293	24.17	17.59	18.27	100.8	98.8	100.5	High	High	High	1
FALSE	High	Master Protein	P84077	ADP-ribosylation factor 1 OS=Homo sapiens OX=9606 GN=ARF1 PE=1 SV=2	ARF1	11	Endocytosis; Phospholipase D signaling pathway; Vibrio cholerae infection; Legionellosis	0	116.925	64	11	85	6	181	20.7	6.8	189.37	11	cell organization and biogenesis;cellular homeostasis;metabolic process;regulation of biological process;response to stimulus;transport	cytoplasm;cytosol;endosome;Golgi;membrane	catalytic activity;enzyme regulator activity;metal ion binding;nucleotide binding;protein binding;RNA binding;signal transducer activity	Pf00025, Pf00071, Pf00503, Pf01926, Pf04670, Pf08477, Pf09439	375	ENSG00000143761.15	Cell Cycle; Insulin Signaling	COPI-dependent Golgi-to-ER retrograde traffic; Gene and protein expression by JAK-STAT signaling after Interleukin-12 stimulation; Intra-Golgi traffic; Nef Mediated CD4 Down-regulation; Golgi Associated Vesicle Biogenesis; Lysosome Vesicle Biogenesis; Synthesis of PIPs at the Golgi membrane; Synthesis of PIPs at the plasma membrane; COPI-mediated anterograde transport; MHC class II antigen presen…	42	5	1.056	1.025	0.902	0.969799	0.874781	0.26313	19.12	17.34	20.94	103.6	95.2	101.2	High	High	High	1
FALSE	High	Master Protein	Q02790	Peptidyl-prolyl cis-trans isomerase FKBP4 OS=Homo sapiens OX=9606 GN=FKBP4 PE=1 SV=3	FKBP4	19	Estrogen signaling pathway	0	116.466	47	19	79	19	459	51.8	5.43	114.05	19	cell organization and biogenesis;metabolic process;regulation of biological process;response to stimulus;transport	cytoplasm;cytoskeleton;cytosol;mitochondrion;nucleus	catalytic activity;nucleotide binding;protein binding;RNA binding	Pf00254, Pf00515, Pf07719, Pf13174, Pf13371, Pf13414, Pf13424, Pf13432, Pf14559	2288	ENSG00000004478.7	Androgen receptor signaling pathway	Attenuation phase; HSP90 chaperone cycle for steroid hormone receptors (SHR)	8	0	0.966	0.991	1.054	0.81191	0.96481	0.97596	33.76	27.86	23.76	107.3	98.7	94	High	High	High	1
FALSE	High	Master Protein	Q9UQ80	Proliferation-associated protein 2G4 OS=Homo sapiens OX=9606 GN=PA2G4 PE=1 SV=3	PA2G4	17		0	115.885	44	17	88	17	394	43.8	6.55	178.51	17	cell proliferation;metabolic process;regulation of biological process;transport	cytoplasm;extracellular;membrane;nucleus;organelle lumen	DNA binding;protein binding;RNA binding	Pf00557	5036	ENSG00000170515.13		Neutrophil degranulation	3	0	1.118	0.935	1.181	0.777091	0.876811	0.70043	19.12	14.78	14.78	108.8	98.7	92.4	High	High	High	1	Met-loss+Acetyl [N-Term]
FALSE	High	Master Protein	Q8IWX8	Calcium homeostasis endoplasmic reticulum protein OS=Homo sapiens OX=9606 GN=CHERP PE=1 SV=3	CHERP	19	Spliceosome	0	115.337	24	19	97	19	916	103.6	9.04	159.72	19	cellular homeostasis;metabolic process;regulation of biological process;transport	cytoplasm;endoplasmic reticulum;membrane	protein binding;RNA binding	Pf01585, Pf01805, Pf04818	10523	ENSG00000085872.14		mRNA Splicing - Major Pathway	5	0	0.934	1.051	0.9	0.627869	0.769526	0.257542	23.5	18.78	11.88	95	100.2	104.8	High	High	High	1	Acetyl [N-Term]
FALSE	High	Master Protein	Q9NTJ3	Structural maintenance of chromosomes protein 4 OS=Homo sapiens OX=9606 GN=SMC4 PE=1 SV=2	SMC4	25		0	115.332	22	25	50	25	1288	147.1	6.79	52.97	25	cell division;cell organization and biogenesis;metabolic process	chromosome;cytoplasm;cytosol;nucleus	nucleotide binding;protein binding	Pf02463, Pf04012, Pf04111, Pf04156, Pf06470, Pf12128, Pf13166, Pf13304, Pf13476, Pf13555	10051	ENSG00000113810.15		Condensation of Prometaphase Chromosomes; Condensation of Prophase Chromosomes	7	0	1.029	0.935	1.099	0.991765	0.876811	0.955966	6.43	13.6	10.23	112.9	99.5	87.6	High	High	High	1
FALSE	High	Master Protein	Q14247	Src substrate cortactin OS=Homo sapiens OX=9606 GN=CTTN PE=1 SV=2	CTTN	15	Tight junction; Pathogenic Escherichia coli infection; Proteoglycans in cancer; Bacterial invasion of epithelial cells; Shigellosis	0	115.109	38	15	41	15	550	61.5	5.4	78.14	15	cell organization and biogenesis;cellular component movement;regulation of biological process;transport	cytoplasm;cytoskeleton;cytosol;Golgi;membrane	protein binding	Pf00018, Pf02218, Pf07653, Pf14604	2017	ENSG00000085733.15	Pathogenic Escherichia coli infection; Hepatitis C and Hepatocellular Carcinoma	RHO GTPases activate PAKs; Clathrin-mediated endocytosis	14	0	1.01	0.983	1.001	0.951655	0.98773	0.832991	22.06	11.78	20.93	101.3	98.2	100.4	High	High	High	1
FALSE	High	Master Protein	P23526	Adenosylhomocysteinase OS=Homo sapiens OX=9606 GN=AHCY PE=1 SV=4	AHCY	21	Metabolic pathways; Cysteine and methionine metabolism	0	114.787	43	21	95	19	432	47.7	6.34	172.42	21	defense response;metabolic process;response to stimulus;transport	cytoplasm;cytosol;nucleus	catalytic activity;nucleotide binding;protein binding	Pf00670, Pf02254, Pf02826, Pf05221	191	ENSG00000101444.12	Folate Metabolism; Trans-sulfuration pathway; One Carbon Metabolism; Trans-sulfuration and one carbon metabolism	Metabolism of ingested SeMet, Sec, MeSec into H2Se; Defective AHCY causes Hypermethioninemia with S-adenosylhomocysteine hydrolase deficiency (HMAHCHD); Sulfur amino acid metabolism; Methylation	18	2	1.057	0.886	1.102	0.966643	0.643843	0.947764	13.45	5.81	10.8	104.2	101.8	94	High	High	High	1	Met-loss+Acetyl [N-Term]
FALSE	High	Master Protein	Q15046	Lysine--tRNA ligase OS=Homo sapiens OX=9606 GN=KARS1 PE=1 SV=3	KARS	20	Aminoacyl-tRNA biosynthesis	0	114.576	38	20	67	20	597	68	6.35	108.73	20	metabolic process;regulation of biological process;response to stimulus	cytoplasm;cytosol;extracellular;membrane;mitochondrion;nucleus;organelle lumen	catalytic activity;nucleotide binding;protein binding;RNA binding	Pf00152, Pf00587, Pf01336	3735	ENSG00000065427.14		Mitochondrial tRNA aminoacylation; Cytosolic tRNA aminoacylation; SeMet incorporation into proteins	10	0	1.02	0.973	1.034	0.973725	0.987009	0.932592	22.13	13.93	14.66	102.3	99.3	98.4	High	High	High	1	Met-loss+Acetyl [N-Term]
FALSE	High	Master Protein	P34897	Serine hydroxymethyltransferase, mitochondrial OS=Homo sapiens OX=9606 GN=SHMT2 PE=1 SV=3	SHMT2	17	Carbon metabolism; Glycine, serine and threonine metabolism; Antifolate resistance; Biosynthesis of amino acids; One carbon pool by folate; Metabolic pathways; Glyoxylate and dicarboxylate metabolism	0	114.118	43	17	74	16	504	56	8.53	117.87	17	cell organization and biogenesis;metabolic process;regulation of biological process;response to stimulus	cytoplasm;cytoskeleton;membrane;mitochondrion;nucleus;organelle lumen	catalytic activity;protein binding	Pf00464	6472	ENSG00000182199.10	Vitamin B12 Metabolism; Folate Metabolism; One Carbon Metabolism; Trans-sulfuration and one carbon metabolism; One carbon metabolism and related pathways	Metabolism of folate and pterines	16	1	0.991	0.903	1.15	0.896866	0.736911	0.816613	18.37	7.53	11.21	107.2	104.2	88.6	High	High	High	1
FALSE	High	Master Protein	O00571	ATP-dependent RNA helicase DDX3X OS=Homo sapiens OX=9606 GN=DDX3X PE=1 SV=3	DDX3X	24	Viral carcinogenesis; Hepatitis B; RIG-I-like receptor signaling pathway	0	113.972	41	24	62	23	662	73.2	7.18	108.25	24	cell death;cell organization and biogenesis;defense response;metabolic process;regulation of biological process;response to stimulus;transport	cytoplasm;cytosol;extracellular;membrane;mitochondrion;nucleus;organelle lumen	catalytic activity;DNA binding;enzyme regulator activity;nucleotide binding;protein binding;RNA binding	Pf00270, Pf00271, Pf04851	1654	ENSG00000215301.9	RIG-I-like Receptor Signaling	Neutrophil degranulation	7	1	0.89	0.897	1.105	0.332469	0.713157	0.938558	9.04	11.4	9.73	104.3	104.4	91.3	High	High	High	1
FALSE	High	Master Protein	P35232	Prohibitin OS=Homo sapiens OX=9606 GN=PHB PE=1 SV=1	PHB	15		0	113.38	72	15	57	15	272	29.8	5.76	129.93	15	cell differentiation;cell organization and biogenesis;metabolic process;regulation of biological process;response to stimulus;transport	cell surface;cytoplasm;endosome;membrane;mitochondrion;nucleus	DNA binding;protein binding	Pf01145	5245	ENSG00000167085.11	Integrated Breast Cancer Pathway	Paradoxical activation of RAF signaling by kinase inactive BRAF; Processing of SMDT1; RAF activation; Signaling by RAS mutants; Signaling by moderate kinase activity BRAF mutants; Interleukin-20 family signaling	19	0	1.031	0.972	1.068	0.99382	0.983042	0.996566	9.86	14.07	13.51	105.1	99.4	95.5	High	High	High	1
FALSE	High	Master Protein	P54886	Delta-1-pyrroline-5-carboxylate synthase OS=Homo sapiens OX=9606 GN=ALDH18A1 PE=1 SV=2	ALDH18A1	25	Biosynthesis of amino acids; Metabolic pathways; Arginine and proline metabolism	0	113.296	40	25	61	25	795	87.2	7.12	91.48	25	metabolic process	cytoplasm;cytosol;membrane;mitochondrion	catalytic activity;nucleotide binding;protein binding;RNA binding	Pf00171, Pf00696	5832	ENSG00000059573.8	Amino Acid metabolism; Urea cycle and metabolism of amino groups	Amino acid synthesis and interconversion (transamination)	8	0	1.051	1.01	0.943	0.9747	0.92509	0.539687	19.87	14.37	17.8	99.5	98.4	102.2	High	High	High	1
FALSE	High	Master Protein	P19367	Hexokinase-1 OS=Homo sapiens OX=9606 GN=HK1 PE=1 SV=3	HK1	22	Insulin signaling pathway; HIF-1 signaling pathway; Central carbon metabolism in cancer; Carbon metabolism; Galactose metabolism; Type II diabetes mellitus; Neomycin, kanamycin and gentamicin biosynthesis; Starch and sucrose metabolism; Fructose and mannose metabolism; Glycolysis / Gluconeogenesis; Carbohydrate digestion and absorption; Amino sugar and nucleotide sugar metabolism; Metabolic pathw…	0	113.036	26	22	68	19	917	102.4	6.8	108.71	22	cellular homeostasis;metabolic process;regulation of biological process	cytosol;membrane;mitochondrion	catalytic activity;nucleotide binding;protein binding	Pf00349, Pf03727	3098	ENSG00000156515.21	Cori Cycle; Photodynamic therapy-induced HIF-1 survival signaling; Glycolysis and Gluconeogenesis; Glucuronidation	Glycolysis; Defective HK1 causes hexokinase deficiency (HK deficiency)	25	3	1.067	1.007	1.081	0.931669	0.933432	0.980628	15.77	14.43	16.41	103.7	95.6	100.7	High	High	High	1
FALSE	High	Master Protein	Q15181	Inorganic pyrophosphatase OS=Homo sapiens OX=9606 GN=PPA1 PE=1 SV=2	PPA1	14	Oxidative phosphorylation	0	112.397	57	14	69	13	289	32.6	5.86	117.3	14	metabolic process	cytoplasm;cytosol	catalytic activity;metal ion binding	Pf00719	5464	ENSG00000180817.11		Cytosolic tRNA aminoacylation; Pyrophosphate hydrolysis	7	1	1.035	0.926	1.131	0.999627	0.851918	0.879035	16.76	9.67	18.01	109.5	96.1	94.4	High	High	High	1
FALSE	High	Master Protein	P22234	Multifunctional protein ADE2 OS=Homo sapiens OX=9606 GN=PAICS PE=1 SV=3	PAICS	17	Purine metabolism; Metabolic pathways	0	111.848	36	17	84	17	425	47	7.23	135.06	17	metabolic process	cytoplasm;cytosol;membrane	catalytic activity;nucleotide binding;protein binding	Pf00731, Pf01259	10606	ENSG00000128050.8		Purine ribonucleoside monophosphate biosynthesis	6	0	0.981	0.976	1.114	0.865369	0.994319	0.915915	28.45	14.38	15	103.7	98.6	97.6	High	High	High	1	Met-loss+Acetyl [N-Term]
FALSE	High	Master Protein	P28331	NADH-ubiquinone oxidoreductase 75 kDa subunit, mitochondrial OS=Homo sapiens OX=9606 GN=NDUFS1 PE=1 SV=3	NDUFS1	20	Huntington's disease; Parkinson's disease; Alzheimer's disease; Oxidative phosphorylation; Non-alcoholic fatty liver disease (NAFLD); Metabolic pathways	0	111.414	39	20	49	20	727	79.4	6.23	86.67	20	cell organization and biogenesis;metabolic process;transport	membrane;mitochondrion;organelle lumen	catalytic activity;metal ion binding;protein binding	Pf00111, Pf00384, Pf09326, Pf10588, Pf13510	4719	ENSG00000283447.1; ENSG00000023228.13	Electron Transport Chain; Oxidative phosphorylation	Complex I biogenesis	13	0	1.13	1.024	0.998	0.784352	0.856035	0.828567	15.79	11.26	16.66	99.2	109.9	90.8	High	High	High	1
FALSE	High	Master Protein	Q01518	Adenylyl cyclase-associated protein 1 OS=Homo sapiens OX=9606 GN=CAP1 PE=1 SV=5	CAP1	18		0	111.129	42	18	67	16	475	51.9	8.06	128.34	18	cell organization and biogenesis;cellular component movement;regulation of biological process;response to stimulus;transport	cytoplasm;cytoskeleton;extracellular;membrane;organelle lumen	protein binding	Pf01213, Pf07986, Pf08603	10487	ENSG00000131236.16	Angiopoietin Like Protein 8 Regulatory Pathway; Insulin Signaling	Platelet degranulation ; Neutrophil degranulation; Role of ABL in ROBO-SLIT signaling	13	1	0.896	0.911	0.958	0.375048	0.770334	0.637491	21.28	13.7	16.74	93.9	106	100.1	High	High	High	1	Met-loss+Acetyl [N-Term]
FALSE	High	Master Protein	P24752	Acetyl-CoA acetyltransferase, mitochondrial OS=Homo sapiens OX=9606 GN=ACAT1 PE=1 SV=1	ACAT1	12	Butanoate metabolism; Fatty acid degradation; Propanoate metabolism; Carbon metabolism; Lysine degradation; Pyruvate metabolism; Synthesis and degradation of ketone bodies; Terpenoid backbone biosynthesis; Metabolic pathways; Glyoxylate and dicarboxylate metabolism; Tryptophan metabolism; Valine, leucine and isoleucine degradation; Fatty acid metabolism	0	110.426	44	12	49	12	427	45.2	8.85	117.13	12	cell organization and biogenesis;metabolic process;response to stimulus	membrane;mitochondrion;organelle lumen	catalytic activity;metal ion binding;protein binding	Pf00108, Pf00109, Pf02803	38	ENSG00000075239.13	Fatty Acid Beta Oxidation; Synthesis and Degradation of Ketone Bodies; Tryptophan metabolism	Synthesis of Ketone Bodies; Branched-chain amino acid catabolism; Utilization of Ketone Bodies	23	0	1.053	0.834	1.191	0.973347	0.240493	0.656343	12.06	16.12	21.63	109.3	105.9	84.8	High	High	High	1
FALSE	High	Master Protein	P50416	Carnitine O-palmitoyltransferase 1, liver isoform OS=Homo sapiens OX=9606 GN=CPT1A PE=1 SV=2	CPT1A	18	Fatty acid degradation; PPAR signaling pathway; Glucagon signaling pathway; AMPK signaling pathway; Insulin resistance; Adipocytokine signaling pathway; Fatty acid metabolism	0	109.904	30	18	61	18	773	88.3	8.65	102.42	18	cell differentiation;cell organization and biogenesis;metabolic process;regulation of biological process;response to stimulus;transport	membrane;mitochondrion	catalytic activity;protein binding	Pf00755	1374	ENSG00000110090.12	AMP-activated Protein Kinase (AMPK) Signaling; Fatty Acid Beta Oxidation; PPAR Alpha Pathway; Mitochondrial LC-Fatty Acid Beta-Oxidation; Leptin and adiponectin; PPAR signaling pathway; Sudden Infant Death Syndrome (SIDS) Susceptibility Pathways	RORA activates gene expression; Signaling by Retinoic Acid; Import of palmitoyl-CoA into the mitochondrial matrix; PPARA activates gene expression	25	0	1.049	1.005	1.05	0.977403	0.940494	0.970476	27.53	12.85	18.04	109.5	97	93.5	High	High	High	1
FALSE	High	Master Protein	P39023	60S ribosomal protein L3 OS=Homo sapiens OX=9606 GN=RPL3 PE=1 SV=2	RPL3	19	Ribosome	0	109.543	38	19	61	19	403	46.1	10.18	132.08	19	cell organization and biogenesis;metabolic process;response to stimulus;transport	cytoplasm;cytosol;nucleus;ribosome	protein binding;RNA binding;structural molecule activity	Pf00297	6122	ENSG00000100316.15	Cytoplasmic Ribosomal Proteins	Peptide chain elongation; Eukaryotic Translation Termination; Viral mRNA Translation; L13a-mediated translational silencing of Ceruloplasmin expression; Nonsense Mediated Decay (NMD) independent of the Exon Junction Complex (EJC); Selenocysteine synthesis; Nonsense Mediated Decay (NMD) enhanced by the Exon Junction Complex (EJC); GTP hydrolysis and joining of the 60S ribosomal subunit; Major path…	34	0	1.264	1.075	1.158	0.113672	0.673135	0.781953	22.95	15.23	19.88	110.8	93.2	96	High	High	High	1
FALSE	High	Master Protein	Q9NSE4	Isoleucine--tRNA ligase, mitochondrial OS=Homo sapiens OX=9606 GN=IARS2 PE=1 SV=2	IARS2	23	Aminoacyl-tRNA biosynthesis	0	109.091	26	23	61	23	1012	113.7	7.2	79.2	23	metabolic process;regulation of biological process	cytoplasm;cytosol;mitochondrion;organelle lumen	catalytic activity;nucleotide binding;RNA binding	Pf00133, Pf06827, Pf08264, Pf09334, Pf13603	55699	ENSG00000067704.9		Mitochondrial tRNA aminoacylation	5	0	0.949	1.002	0.986	0.726213	0.948251	0.768124	21.19	15.39	21.38	98.8	98.5	102.7	High	High	High	1
FALSE	High	Master Protein	Q9Y230	RuvB-like 2 OS=Homo sapiens OX=9606 GN=RUVBL2 PE=1 SV=3	RUVBL2	19		0	108.942	45	19	64	19	463	51.1	5.64	114.39	19	cell organization and biogenesis;metabolic process;regulation of biological process;response to stimulus	cytoplasm;cytosol;membrane;nucleus	catalytic activity;DNA binding;nucleotide binding;protein binding	Pf00004, Pf03796, Pf06068, Pf13481	10856	ENSG00000183207.13		HATs acetylate histones; Telomere Extension By Telomerase	8	0	1.082	1.048	1.043	0.896195	0.785924	0.956514	15.08	14.55	11.63	108.2	92.3	99.5	High	High	High	1
FALSE	High	Master Protein	Q15029	116 kDa U5 small nuclear ribonucleoprotein component OS=Homo sapiens OX=9606 GN=EFTUD2 PE=1 SV=1	EFTUD2	21	Spliceosome	0	108.802	28	21	60	20	972	109.4	5	83.39	21	cell organization and biogenesis;metabolic process;response to stimulus	cytosol;membrane;nucleus;spliceosomal complex	catalytic activity;nucleotide binding;protein binding;RNA binding	Pf00009, Pf00679, Pf03144, Pf03764, Pf14492	9343	ENSG00000108883.12	mRNA Processing	mRNA Splicing - Major Pathway; mRNA Splicing - Minor Pathway	7	0	1.003	0.945	1.114	0.927671	0.957678	0.905373	14.78	15.82	6.36	113.3	102.2	84.5	High	High	High	1
FALSE	High	Master Protein	P30153	Serine/threonine-protein phosphatase 2A 65 kDa regulatory subunit A alpha isoform OS=Homo sapiens OX=9606 GN=PPP2R1A PE=1 SV=4	PPP2R1A	16	Dopaminergic synapse; Chagas disease (American trypanosomiasis); TGF-beta signaling pathway; Tight junction; Hippo signaling pathway; Adrenergic signaling in cardiomyocytes; AMPK signaling pathway; Long-term depression; mRNA surveillance pathway; Oocyte meiosis; Sphingolipid signaling pathway; Hepatitis C; PI3K-Akt signaling pathway	0	108.574	34	16	54	14	589	65.3	5.11	104.43	16	cell death;cell organization and biogenesis;metabolic process;regulation of biological process;response to stimulus	chromosome;cytoplasm;cytoskeleton;cytosol;membrane;mitochondrion;nucleus	catalytic activity;enzyme regulator activity;protein binding	Pf02985, Pf13513, Pf13646	5518	ENSG00000105568.17	Focal Adhesion-PI3K-Akt-mTOR-signaling pathway; Wnt Signaling Pathway and Pluripotency; Glycogen Metabolism	Glycolysis; Regulation of PLK1 Activity at G2/M Transition; AXIN missense mutants destabilize the destruction complex; PP2A-mediated dephosphorylation of key metabolic factors; APC truncation mutants have impaired AXIN binding; CTLA4 inhibitory signaling; Activated TLR4 signalling; Separation of Sister Chromatids; MASTL Facilitates Mitotic Progression; S37 mutants of beta-catenin aren't phosphory…	150	2	1.106	0.976	1.087	0.826647	0.995037	0.973703	21.82	23.17	11.97	109.1	96.2	94.7	High	High	High	1
FALSE	High	Master Protein	Q99714	3-hydroxyacyl-CoA dehydrogenase type-2 OS=Homo sapiens OX=9606 GN=HSD17B10 PE=1 SV=3	HSD17B10	11	Alzheimer's disease; Metabolic pathways; Valine, leucine and isoleucine degradation	0	108.485	62	11	41	11	261	26.9	7.78	88.82	11	cell organization and biogenesis;metabolic process	cytoplasm;membrane;mitochondrion;organelle lumen	catalytic activity;protein binding;RNA binding	Pf00106, Pf08659, Pf13561	3028	ENSG00000072506.12	Alzheimers Disease; Valproic acid pathway; Tryptophan metabolism	tRNA processing in the mitochondrion; rRNA processing in the mitochondrion; Branched-chain amino acid catabolism; tRNA modification in the mitochondrion	15	0	1.049	0.949	1.064	0.977403	0.929865	0.988798	31.83	25.85	11.86	104.4	97	98.6	High	High	High	1
FALSE	High	Master Protein	P60174	Triosephosphate isomerase OS=Homo sapiens OX=9606 GN=TPI1 PE=1 SV=3	TPI1	14	Carbon metabolism; Inositol phosphate metabolism; Fructose and mannose metabolism; Glycolysis / Gluconeogenesis; Biosynthesis of amino acids; Metabolic pathways	0	108.291	49	14	62	14	286	30.8	5.92	118.52	14	development;metabolic process	cytosol;nucleus	catalytic activity;protein binding	Pf00121	7167	ENSG00000111669.14	Fatty Acid Beta Oxidation; Cori Cycle; Glycolysis and Gluconeogenesis	Gluconeogenesis; Glycolysis	14	0	1.075	0.944	1.165	0.906671	0.914065	0.75247	17.86	13.92	14.32	102.7	99.9	97.3	High	High	High	1
FALSE	High	Master Protein	Q9Y265	RuvB-like 1 OS=Homo sapiens OX=9606 GN=RUVBL1 PE=1 SV=1	RUVBL1	13	Wnt signaling pathway	0	107.413	40	13	54	13	456	50.2	6.42	102.16	13	cell division;cell organization and biogenesis;metabolic process;regulation of biological process;response to stimulus	cytoplasm;cytoskeleton;cytosol;membrane;nucleus	catalytic activity;nucleotide binding;protein binding	Pf00004, Pf01078, Pf01695, Pf05496, Pf06068, Pf06414, Pf07726, Pf13191, Pf13238, Pf13245, Pf13481	8607	ENSG00000175792.11	Gastric Cancer Network 1	Ub-specific processing proteases; UCH proteinases; DNA Damage Recognition in GG-NER; HATs acetylate histones; Formation of the beta-catenin:TCF transactivating complex; Telomere Extension By Telomerase; Deposition of new CENPA-containing nucleosomes at the centromere	25	0	1.045	1.02	1.031	0.991765	0.89346	0.923015	16.8	18.12	24.96	88.6	96.8	114.6	High	High	High	1
FALSE	High	Master Protein	P08865	40S ribosomal protein SA OS=Homo sapiens OX=9606 GN=RPSA PE=1 SV=4	RPSA	11	Ribosome	0	107.189	41	11	72	11	295	32.8	4.87	149.76	11	cell organization and biogenesis;metabolic process;transport	cytoplasm;cytosol;membrane;nucleus;ribosome	protein binding;receptor activity;RNA binding;structural molecule activity	Pf00318	3921	ENSG00000168028.13	Cytoplasmic Ribosomal Proteins	Peptide chain elongation; Eukaryotic Translation Termination; Viral mRNA Translation; Formation of the ternary complex, and subsequently, the 43S complex; L13a-mediated translational silencing of Ceruloplasmin expression; Selenocysteine synthesis; Nonsense Mediated Decay (NMD) independent of the Exon Junction Complex (EJC); Nonsense Mediated Decay (NMD) enhanced by the Exon Junction Complex (EJC)…	38	0	1.15	1.014	1.172	0.617654	0.912436	0.728286	18.05	11.61	14.66	116.9	93.4	89.7	High	High	High	1	Met-loss+Acetyl [N-Term]
FALSE	High	Master Protein	Q9NYU2	UDP-glucose:glycoprotein glucosyltransferase 1 OS=Homo sapiens OX=9606 GN=UGGT1 PE=1 SV=3	UGGT1	22	Protein processing in endoplasmic reticulum	0	107.105	18	22	57	22	1555	177.1	5.63	78.93	22	metabolic process;regulation of biological process;response to stimulus	endoplasmic reticulum;organelle lumen	catalytic activity;protein binding	Pf06427	56886	ENSG00000136731.12		ER Quality Control Compartment (ERQC)	7	0	1.178	0.916	1.173	0.538388	0.864032	0.717409	25.86	19.61	14.9	115.5	89.7	94.7	High	High	High	1
FALSE	High	Master Protein	P61221	ATP-binding cassette sub-family E member 1 OS=Homo sapiens OX=9606 GN=ABCE1 PE=1 SV=1	ABCE1	15		0	106.86	33	15	60	15	599	67.3	8.34	126.24	15	cell organization and biogenesis;metabolic process;regulation of biological process;transport	cytoplasm;cytosol;membrane;mitochondrion;organelle lumen	catalytic activity;enzyme regulator activity;metal ion binding;nucleotide binding;protein binding	Pf00005, Pf04068, Pf13304, Pf13671	6059	ENSG00000164163.10		Interferon alpha/beta signaling	4	0	1.034	1.058	1.025	0.997775	0.736911	0.912204	31.55	37.93	13.55	104.7	96.3	99	High	High	High	1
FALSE	High	Master Protein	P26641	Elongation factor 1-gamma OS=Homo sapiens OX=9606 GN=EEF1G PE=1 SV=3	EEF1G	18	Legionellosis	0	106.422	39	18	111	18	437	50.1	6.67	193.32	18	metabolic process;response to stimulus	cytoplasm;cytosol;endoplasmic reticulum;membrane;nucleus	catalytic activity;protein binding;RNA binding	Pf00043, Pf00647, Pf02798, Pf13409, Pf13410, Pf13417, Pf14497	1937	ENSG00000254772.9	Translation Factors	Eukaryotic Translation Elongation	5	0	0.996	1.027	0.99	0.905108	0.864701	0.787147	24.67	20.82	7.29	102.7	96.9	100.4	High	High	High	1	Met-loss+Acetyl [N-Term]
FALSE	High	Master Protein	P31946	14-3-3 protein beta/alpha OS=Homo sapiens OX=9606 GN=YWHAB PE=1 SV=3	YWHAB	14	Viral carcinogenesis; Hepatitis B; Epstein-Barr virus infection; Hippo signaling pathway; Oocyte meiosis; Cell cycle; PI3K-Akt signaling pathway	0	106.332	62	14	80	8	246	28.1	4.83	169.39	14	cell organization and biogenesis;metabolic process;regulation of biological process;response to stimulus;transport	cytoplasm;cytosol;membrane;mitochondrion;nucleus	protein binding	Pf00244	7529	ENSG00000166913.12	Cell Cycle; IL-3 Signaling Pathway; Myometrial Relaxation and Contraction Pathways; Calcium Regulation in the Cardiac Cell; Sudden Infant Death Syndrome (SIDS) Susceptibility Pathways	MAP2K and MAPK activation; mTORC1-mediated signalling; Negative regulation of MAPK pathway; ARMS-mediated activation; Tristetraprolin (TTP, ZFP36) binds and destabilizes mRNA; Translocation of GLUT4 to the plasma membrane; Rap1 signalling; Paradoxical activation of RAF signaling by kinase inactive BRAF; Frs2-mediated activation; Butyrate Response Factor 1 (BRF1) binds and destabilizes mRNA; Inter…	68	2	0.968	0.939	1.033	0.818926	0.900396	0.928643	14.65	14.47	11.08	100.2	102.3	97.6	High	High	High	1	Met-loss+Acetyl [N-Term]
FALSE	High	Master Protein	P06748	Nucleophosmin OS=Homo sapiens OX=9606 GN=NPM1 PE=1 SV=2	NPM1	12		0	106.191	45	12	51	12	294	32.6	4.78	109.14	12	cell growth;cell organization and biogenesis;cellular homeostasis;metabolic process;regulation of biological process;response to stimulus;transport	cytoplasm;cytoskeleton;cytosol;membrane;nucleus	DNA binding;enzyme regulator activity;protein binding;RNA binding	Pf03066	4869	ENSG00000181163.13		Nuclear import of Rev protein; TFAP2A acts as a transcriptional repressor during retinoic acid induced cell differentiation; TP53 regulates transcription of additional cell cycle genes whose exact role in the p53 pathway remain uncertain; Deposition of new CENPA-containing nucleosomes at the centromere	18	0	0.947	0.864	1.048	0.715177	0.468174	0.96445	23.5	22.71	27.34	102.7	102.1	95.2	High	High	High	1
FALSE	High	Master Protein	Q8NC51	Plasminogen activator inhibitor 1 RNA-binding protein OS=Homo sapiens OX=9606 GN=SERBP1 PE=1 SV=2	SERBP1	17		0	106.104	41	17	57	17	408	44.9	8.65	109.6	17	regulation of biological process	cytoplasm;cytosol;membrane;nucleus	protein binding;RNA binding	Pf04774	26135	ENSG00000142864.14	Apoptosis-related network due to altered Notch3 in ovarian cancer		1	0	0.906	0.878	1.028	0.440395	0.574259	0.91747	10.19	7.09	7.8	100.1	106.8	93.1	High	High	High	1
FALSE	High	Master Protein	Q08211	ATP-dependent RNA helicase A OS=Homo sapiens OX=9606 GN=DHX9 PE=1 SV=4	DHX9	22		0	106.028	23	22	60	22	1270	140.9	6.84	58.75	22	cell death;cell differentiation;cell organization and biogenesis;defense response;metabolic process;regulation of biological process;response to stimulus;transport	cytoplasm;cytoskeleton;cytosol;membrane;nucleus;ribosome	catalytic activity;DNA binding;metal ion binding;nucleotide binding;protein binding;RNA binding	Pf00035, Pf00270, Pf00271, Pf04408, Pf07717	1660	ENSG00000135829.16	mRNA Processing	TRAF6 mediated NF-kB activation; TAK1 activates NFkB by phosphorylation and activation of IKKs complex; RIP-mediated NFkB activation via ZBP1; Activated TLR4 signalling; Interleukin-1 family signaling; mRNA Splicing - Major Pathway; DEx/H-box helicases activate type I IFN and inflammatory cytokines production	34	0	1.011	0.897	1.124	0.951655	0.7558	0.893512	15.71	13.95	10.05	102.4	104.3	93.3	High	High	High	1
FALSE	High	Master Protein	P23246	Splicing factor, proline- and glutamine-rich OS=Homo sapiens OX=9606 GN=SFPQ PE=1 SV=2	SFPQ	17		0	105.262	28	17	47	16	707	76.1	9.44	72.16	17	cell organization and biogenesis;defense response;metabolic process;regulation of biological process;response to stimulus	chromosome;cytoplasm;nucleus	DNA binding;protein binding;RNA binding	Pf00076, Pf08075, Pf13893, Pf14259	6421	ENSG00000116560.10	mRNA Processing	PTK6 Regulates Proteins Involved in RNA Processing	5	1	1.042	0.833	1.223	0.991765	0.234709	0.481228	32.7	30.74	8.84	104	107.3	88.7	High	High	High	1
FALSE	High	Master Protein	P11413	Glucose-6-phosphate 1-dehydrogenase OS=Homo sapiens OX=9606 GN=G6PD PE=1 SV=4	G6PD	21	Central carbon metabolism in cancer; Carbon metabolism; Glutathione metabolism; Pentose phosphate pathway; Metabolic pathways	0	105.19	43	21	86	21	515	59.2	6.84	120.56	21	metabolic process;regulation of biological process;response to stimulus	cytoplasm;cytosol;membrane;nucleus	catalytic activity;nucleotide binding;protein binding	Pf00479, Pf02781	2539	ENSG00000160211.15	Glutathione metabolism; Pentose Phosphate Pathway; Cori Cycle; NRF2 pathway; ATM Signaling Network in Development and Disease; Sulfation Biotransformation Reaction	TP53 Regulates Metabolic Genes; Pentose phosphate pathway (hexose monophosphate shunt)	19	0	1.127	0.976	1.138	0.735094	0.994319	0.856728	25.15	16.98	17.38	110.6	91.6	97.9	High	High	High	1	Met-loss+Acetyl [N-Term]
FALSE	High	Master Protein	Q07065	Cytoskeleton-associated protein 4 OS=Homo sapiens OX=9606 GN=CKAP4 PE=1 SV=2	CKAP4	18	Protein processing in endoplasmic reticulum	0	105.002	39	18	43	18	602	66	5.92	77.63	18	metabolic process;transport	cytoplasm;cytoskeleton;cytosol;endoplasmic reticulum;membrane;organelle lumen	RNA binding	Pf13166	10970	ENSG00000136026.13		Post-translational protein phosphorylation; Regulation of Insulin-like Growth Factor (IGF) transport and uptake by Insulin-like Growth Factor Binding Proteins (IGFBPs); Surfactant metabolism; Neutrophil degranulation	9	0	1.124	0.971	1.107	0.847624	0.978284	0.945353	23.72	19.92	13.76	99	102.9	98.2	High	High	High	1
FALSE	High	Master Protein	P62195	26S proteasome regulatory subunit 8 OS=Homo sapiens OX=9606 GN=PSMC5 PE=1 SV=1	PSMC5	15	Epstein-Barr virus infection; Proteasome	0	104.757	47	15	45	14	406	45.6	7.55	92.03	15	metabolic process;regulation of biological process;response to stimulus;transport	cytoplasm;cytosol;membrane;nucleus;proteasome	catalytic activity;nucleotide binding;protein binding;RNA binding	Pf00004, Pf00910, Pf01057, Pf01078, Pf05496, Pf06068, Pf06414, Pf07724, Pf07726, Pf07728, Pf13191, Pf13207, Pf13401	5705	ENSG00000087191.12	Proteasome Degradation; Parkin-Ubiquitin Proteasomal System pathway	Regulation of RAS by GAPs; CDT1 association with the CDC6:ORC:origin complex; Downstream TCR signaling; UCH proteinases; NIK-->noncanonical NF-kB signaling; Hh mutants that don't undergo autocatalytic processing are degraded by ERAD; SCF-beta-TrCP mediated degradation of Emi1; Cross-presentation of soluble exogenous antigens (endosomes); Separation of Sister Chromatids; Vpu mediated degradation o…	152	0	1.133	1.056	0.997	0.735094	0.744462	0.818069	18.04	11.9	19.28	110	90	100	High	High	High	1	Met-loss+Acetyl [N-Term]
FALSE	High	Master Protein	P37802	Transgelin-2 OS=Homo sapiens OX=9606 GN=TAGLN2 PE=1 SV=3	TAGLN2	13		0	104.246	65	13	92	13	199	22.4	8.25	195.73	13	cell differentiation;transport	cytosol;extracellular	protein binding	Pf00307, Pf00402	8407	ENSG00000158710.14		Platelet degranulation	4	0	1.144	1.034	1.125	0.643853	0.847303	0.893512	12.82	19.36	11.13	108.8	94.5	96.7	High	High	High	1
FALSE	High	Master Protein	P04792	Heat shock protein beta-1 OS=Homo sapiens OX=9606 GN=HSPB1 PE=1 SV=2	HSPB1	14	Amoebiasis; Epstein-Barr virus infection; VEGF signaling pathway; MAPK signaling pathway	0	103.42	70	14	82	14	205	22.8	6.4	207.8	14	cellular component movement;metabolic process;regulation of biological process;response to stimulus	cytoplasm;cytoskeleton;cytosol;membrane;nucleus;proteasome	enzyme regulator activity;protein binding;RNA binding	Pf00011	3315	ENSG00000106211.8	Apoptosis-related network due to altered Notch3 in ovarian cancer; Fas Ligand (FasL) pathway and Stress induction of Heat Shock Proteins (HSP) regulation; MAPK Signaling Pathway; ATM Signaling Network in Development and Disease; VEGFA-VEGFR2 Signaling Pathway; p38 MAPK Signaling Pathway	AUF1 (hnRNP D0) binds and destabilizes mRNA; VEGFA-VEGFR2 Pathway; MAPK6/MAPK4 signaling	19	0	0.965	1.064	0.953	0.810022	0.7212	0.608559	20.66	14.14	16.06	95.9	99.3	104.8	High	High	High	1
FALSE	High	Master Protein	O43143	Pre-mRNA-splicing factor ATP-dependent RNA helicase DHX15 OS=Homo sapiens OX=9606 GN=DHX15 PE=1 SV=2	DHX15	20	Spliceosome	0	103.409	28	20	63	19	795	90.9	7.46	94.02	20	metabolic process;response to stimulus	cytoplasm;nucleus;spliceosomal complex	catalytic activity;nucleotide binding;protein binding;RNA binding	Pf00270, Pf00271, Pf04408, Pf07717, Pf13401	1665	ENSG00000109606.12	mRNA Processing	mRNA Splicing - Major Pathway	6	1	1.042	0.878	1.137	0.991765	0.570431	0.85918	19.82	16.68	17.15	109.4	94.9	95.6	High	High	High	1
FALSE	High	Master Protein	P80723	Brain acid soluble protein 1 OS=Homo sapiens OX=9606 GN=BASP1 PE=1 SV=2	BASP1	8		0	103.071	57	8	41	8	227	22.7	4.63	119.54	8	cell differentiation;cell organization and biogenesis;regulation of biological process	cytoplasm;cytoskeleton;membrane;nucleus	DNA binding;protein binding		10409	ENSG00000176788.8			0	0	0.961	0.854	1.128	0.784352	0.392721	0.888072	20.91	13.86	14.05	103.1	104.8	92.1	High	High	High	1
FALSE	High	Master Protein	P43246	DNA mismatch repair protein Msh2 OS=Homo sapiens OX=9606 GN=MSH2 PE=1 SV=1	MSH2	21	Colorectal cancer; Pathways in cancer; Mismatch repair; Platinum drug resistance	0	102.683	27	21	55	21	934	104.7	5.77	86.58	21	cell differentiation;cell organization and biogenesis;metabolic process;regulation of biological process;response to stimulus	membrane;nucleus	catalytic activity;DNA binding;metal ion binding;nucleotide binding;protein binding	Pf00488, Pf01624, Pf05188, Pf05190, Pf05192	4436	ENSG00000095002.13	Rac1/Pak1/p38/MMP-2 pathway; Mismatch repair	Defective Mismatch Repair Associated With MSH3; Defective Mismatch Repair Associated With MSH2; Mismatch repair (MMR) directed by MSH2:MSH3 (MutSbeta); Mismatch repair (MMR) directed by MSH2:MSH6 (MutSalpha); TP53 Regulates Transcription of DNA Repair Genes; Defective Mismatch Repair Associated With MSH6	20	0	0.972	1.023	1.052	0.847028	0.854504	0.964903	13.32	25.05	23.2	102.2	102.5	95.3	High	High	High	1
FALSE	High	Master Protein	P62495	Eukaryotic peptide chain release factor subunit 1 OS=Homo sapiens OX=9606 GN=ETF1 PE=1 SV=3	ETF1	15	mRNA surveillance pathway	0	102.627	44	15	56	15	437	49	5.71	92.08	15	cell organization and biogenesis;metabolic process;regulation of biological process	cytoplasm;cytosol;nucleus	protein binding;RNA binding	Pf03463, Pf03464, Pf03465	2107	ENSG00000120705.12	Translation Factors	Regulation of expression of SLITs and ROBOs; Nonsense Mediated Decay (NMD) independent of the Exon Junction Complex (EJC); Eukaryotic Translation Termination; Nonsense Mediated Decay (NMD) enhanced by the Exon Junction Complex (EJC)	13	0	0.932	1.061	1.029	0.615096	0.731427	0.91747	14.34	17.5	21.04	99	102.1	98.9	High	High	High	1	Met-loss+Acetyl [N-Term]
FALSE	High	Master Protein	Q8TCS8	Polyribonucleotide nucleotidyltransferase 1, mitochondrial OS=Homo sapiens OX=9606 GN=PNPT1 PE=1 SV=2	PNPT1	24	Purine metabolism; RNA degradation; Pyrimidine metabolism	0	102.599	36	24	55	24	783	85.9	7.77	62.21	24	cell organization and biogenesis;metabolic process;regulation of biological process;response to stimulus;transport	cytoplasm;cytosol;membrane;mitochondrion;nucleus;ribosome	catalytic activity;protein binding;RNA binding	Pf00013, Pf00575, Pf01138, Pf03725, Pf03726	87178	ENSG00000138035.14			3	0	1.048	1.028	1.134	0.980015	0.861082	0.866229	33.38	9.01	20.94	93.7	100.4	106	High	High	High	1
FALSE	High	Master Protein	P63241	Eukaryotic translation initiation factor 5A-1 OS=Homo sapiens OX=9606 GN=EIF5A PE=1 SV=2	EIF5A	11		0	102.59	45	11	64	11	154	16.8	5.24	157.77	11	cell death;cellular homeostasis;metabolic process;regulation of biological process;response to stimulus;transport	cytoplasm;cytosol;endoplasmic reticulum;membrane;nucleus	protein binding;RNA binding	Pf01287	1984	ENSG00000132507.17	Translation Factors; eIF5A regulation in response to inhibition of the nuclear export system	Hypusine synthesis from eIF5A-lysine	6	0	1.219	1.031	1.134	0.268335	0.854504	0.866229	22.85	23.39	5.93	108.8	94.8	96.5	High	High	High	1
FALSE	High	Master Protein	P23528	Cofilin-1 OS=Homo sapiens OX=9606 GN=CFL1 PE=1 SV=3	CFL1	10	Pertussis; Regulation of actin cytoskeleton; Fc gamma R-mediated phagocytosis; Axon guidance	0	102.206	58	10	64	6	166	18.5	8.09	201.57	10	cell organization and biogenesis;cellular component movement;metabolic process;regulation of biological process;response to stimulus	cytoplasm;cytoskeleton;cytosol;membrane;nucleus	protein binding	Pf00241	1072	ENSG00000172757.12	Brain-Derived Neurotrophic Factor (BDNF) signaling pathway; VEGFA-VEGFR2 Signaling Pathway; EGF/EGFR Signaling Pathway; Regulation of Actin Cytoskeleton; G13 Signaling Pathway	Platelet degranulation ; Sema3A PAK dependent Axon repulsion; Gene and protein expression by JAK-STAT signaling after Interleukin-12 stimulation; EPHB-mediated forward signaling; Regulation of actin dynamics for phagocytic cup formation; Interleukin-12 family signaling	27	3	1.031	0.953	1.104	0.99382	0.943047	0.941273	22.25	5.1	7.15	104.6	101.8	93.6	High	High	High	1	Met-loss+Acetyl [N-Term]
FALSE	High	Master Protein	Q9UHX1	Poly(U)-binding-splicing factor PUF60 OS=Homo sapiens OX=9606 GN=PUF60 PE=1 SV=1	PUF60	15	Spliceosome	0	101.527	36	15	56	15	559	59.8	5.29	111.88	15	cell death;cellular homeostasis;metabolic process;regulation of biological process	nucleus	catalytic activity;DNA binding;protein binding;RNA binding	Pf00076, Pf13893, Pf14259	22827	ENSG00000274081.4; ENSG00000179950.13		mRNA Splicing - Major Pathway	5	0	0.967	0.867	1.04	0.821588	0.624832	0.946976	33.13	20.31	18.3	103.4	106	90.6	High	High	High	1
FALSE	High	Master Protein	P36776	Lon protease homolog, mitochondrial OS=Homo sapiens OX=9606 GN=LONP1 PE=1 SV=2	LONP1	16		0	101.314	23	16	40	16	959	106.4	6.39	77.79	16	cell organization and biogenesis;metabolic process;response to stimulus	cytosol;membrane;mitochondrion;nucleus;organelle lumen	catalytic activity;DNA binding;nucleotide binding;protein binding;RNA binding	Pf00004, Pf00910, Pf01695, Pf02190, Pf05362, Pf05496, Pf07724, Pf07728, Pf08298, Pf13173, Pf13191, Pf13207, Pf13401, Pf13541	9361	ENSG00000196365.11			0	0	1.124	1.131	1.098	0.834087	0.369848	0.941273	19.35	22.56	19.24	103.7	92	104.3	High	High	High	1
FALSE	High	Master Protein	O43776	Asparagine--tRNA ligase, cytoplasmic OS=Homo sapiens OX=9606 GN=NARS1 PE=1 SV=1	NARS	17	Aminoacyl-tRNA biosynthesis	0	101.295	34	17	58	17	548	62.9	6.25	84.22	17	metabolic process	cytoplasm;cytosol;mitochondrion	catalytic activity;nucleotide binding	Pf00152, Pf01336	4677	ENSG00000134440.11	Photodynamic therapy-induced unfolded protein response	Cytosolic tRNA aminoacylation	6	0	0.98	1.074	0.986	0.865069	0.676296	0.767217	11.53	13.4	14.01	96.8	104.1	99	High	High	High	1	Met-loss [N-Term]
FALSE	High	Master Protein	P05186	Alkaline phosphatase, tissue-nonspecific isozyme OS=Homo sapiens OX=9606 GN=ALPL PE=1 SV=4	ALPL	15	Folate biosynthesis; Thiamine metabolism; Metabolic pathways	0	101.028	37	15	83	15	524	57.3	6.67	178.36	15	cell differentiation;metabolic process;response to stimulus	extracellular;membrane	catalytic activity;metal ion binding;protein binding	Pf00245	249	ENSG00000162551.13	AGE/RAGE pathway; Brain-Derived Neurotrophic Factor (BDNF) signaling pathway; NOTCH1 regulation of human endothelial cell calcification; Role of Osx and miRNAs in tooth development; Endochondral Ossification	Post-translational modification: synthesis of GPI-anchored proteins	11	0	1.002	1.086	0.857	0.919005	0.591503	0.0810484	17.39	19.78	15.05	92.2	97.1	110.8	High	High	High	1
FALSE	High	Master Protein	P12236	ADP/ATP translocase 3 OS=Homo sapiens OX=9606 GN=SLC25A6 PE=1 SV=4	SLC25A6	15	cGMP-PKG signaling pathway; Huntington's disease; HTLV-I infection; Parkinson's disease; Influenza A; Calcium signaling pathway	0	100.898	46	15	108	4	298	32.8	9.74	196.96	15	cell death;cell organization and biogenesis;regulation of biological process;response to stimulus;transport	membrane;mitochondrion;nucleus	protein binding;transporter activity	Pf00153	293	ENSG00000169100.13	Electron Transport Chain	Mitochondrial protein import; Regulation of insulin secretion; Vpr-mediated induction of apoptosis by mitochondrial outer membrane permeabilization; Influenza Virus Induced Apoptosis; Metabolism of proteins	21	1	1.118	0.985	0.933	0.776529	0.978284	0.467752	7.55	18.87	8.68	98	94.7	107.3	High	High	High	1	Met-loss+Acetyl [N-Term]; Acetyl [N-Term]
FALSE	High	Master Protein	Q9BY44	Eukaryotic translation initiation factor 2A OS=Homo sapiens OX=9606 GN=EIF2A PE=1 SV=3	EIF2A	21		0	100.576	50	21	48	21	585	64.9	8.87	73.24	21	cell organization and biogenesis;metabolic process;regulation of biological process;response to stimulus	cytoplasm	protein binding;RNA binding	Pf08662	83939	ENSG00000144895.11	Photodynamic therapy-induced unfolded protein response; VEGFA-VEGFR2 Signaling Pathway		2	0	1.135	0.96	1.17	0.698709	0.959456	0.740246	17.6	18.67	14.11	107.4	87.2	105.4	High	High	High	1	Met-loss [N-Term]
FALSE	High	Master Protein	O95573	Long-chain-fatty-acid--CoA ligase 3 OS=Homo sapiens OX=9606 GN=ACSL3 PE=1 SV=3	ACSL3	17	Peroxisome; Fatty acid degradation; PPAR signaling pathway; Fatty acid biosynthesis; Metabolic pathways; Adipocytokine signaling pathway; Fatty acid metabolism	0	100.452	33	17	57	15	720	80.4	8.38	64.72	17	cell organization and biogenesis;metabolic process;regulation of biological process;response to stimulus;transport	endoplasmic reticulum;Golgi;membrane;mitochondrion	catalytic activity;nucleotide binding;protein binding	Pf00501	2181	ENSG00000123983.13	Fatty Acid Beta Oxidation; Fatty Acid Biosynthesis; Mitochondrial LC-Fatty Acid Beta-Oxidation; PPAR signaling pathway	Synthesis of very long-chain fatty acyl-CoAs	16	2	1.172	0.997	1.23	0.490015	0.953642	0.451998	43.28	26.84	19.19	119.3	93.4	87.4	High	High	High	1	Acetyl [N-Term]
FALSE	High	Master Protein	P35998	26S proteasome regulatory subunit 7 OS=Homo sapiens OX=9606 GN=PSMC2 PE=1 SV=3	PSMC2	20	Epstein-Barr virus infection; Proteasome	0	100.24	50	20	75	20	433	48.6	5.95	110.63	20	cell differentiation;metabolic process;regulation of biological process;response to stimulus;transport	cytoplasm;cytosol;extracellular;membrane;nucleus;organelle lumen;proteasome	catalytic activity;nucleotide binding;protein binding	Pf00004, Pf00158, Pf07724, Pf07726, Pf07728, Pf13191, Pf13401	5701	ENSG00000161057.11	Proteasome Degradation; Parkin-Ubiquitin Proteasomal System pathway	Regulation of RAS by GAPs; CDT1 association with the CDC6:ORC:origin complex; Downstream TCR signaling; UCH proteinases; NIK-->noncanonical NF-kB signaling; Hh mutants that don't undergo autocatalytic processing are degraded by ERAD; SCF-beta-TrCP mediated degradation of Emi1; Neutrophil degranulation; Cross-presentation of soluble exogenous antigens (endosomes); Separation of Sister Chromatids; …	153	0	1.033	0.948	1.028	0.995989	0.929865	0.91747	21.01	14.36	12.67	96.3	101.8	101.9	High	High	High	1	Met-loss [N-Term]
FALSE	High	Master Protein	O95433	Activator of 90 kDa heat shock protein ATPase homolog 1 OS=Homo sapiens OX=9606 GN=AHSA1 PE=1 SV=1	AHSA1	15		0	100.226	58	15	47	15	338	38.3	5.53	82.4	15	regulation of biological process;response to stimulus	cytoplasm;cytosol;endoplasmic reticulum	enzyme regulator activity;protein binding	Pf08327, Pf09229	10598	ENSG00000100591.7	T-Cell antigen Receptor (TCR) pathway during Staphylococcus aureus infection		1	0	0.986	0.996	1.124	0.878069	0.960532	0.893761	25.51	18.43	13.26	100.9	103	96.1	High	High	High	1
FALSE	High	Master Protein	O75534	Cold shock domain-containing protein E1 OS=Homo sapiens OX=9606 GN=CSDE1 PE=1 SV=2	CSDE1	21		0	100.059	33	21	60	21	798	88.8	6.25	74.47	21	metabolic process;regulation of biological process	cytoplasm;cytosol;Golgi;membrane	DNA binding;protein binding;RNA binding	Pf00313, Pf12901	7812	ENSG00000009307.15			0	0	0.97	0.928	1.04	0.825959	0.854504	0.954454	15.2	16.52	7.68	101.1	102.3	96.6	High	High	High	1	Met-loss+Acetyl [N-Term]
FALSE	High	Master Protein	P49748	Very long-chain specific acyl-CoA dehydrogenase, mitochondrial OS=Homo sapiens OX=9606 GN=ACADVL PE=1 SV=1	ACADVL	19	Fatty acid degradation; Metabolic pathways; Fatty acid metabolism	0	99.744	34	19	56	19	655	70.3	8.75	92.36	19	cell differentiation;metabolic process;regulation of biological process;response to stimulus	cytosol;membrane;mitochondrion;nucleus;organelle lumen	catalytic activity;nucleotide binding	Pf00441, Pf02770, Pf02771, Pf08028	37	ENSG00000072778.19	Fatty Acid Beta Oxidation; Mitochondrial LC-Fatty Acid Beta-Oxidation	Beta oxidation of palmitoyl-CoA to myristoyl-CoA; XBP1(S) activates chaperone genes	15	0	1.076	0.963	1.042	0.90576	0.962185	0.956514	24.52	15.06	17.81	103.7	99	97.3	High	High	High	1
FALSE	High	Master Protein	O95757	Heat shock 70 kDa protein 4L OS=Homo sapiens OX=9606 GN=HSPA4L PE=1 SV=3	HSPA4L	20	Protein processing in endoplasmic reticulum	0	99.455	28	20	56	16	839	94.5	5.88	91.93	20	metabolic process;response to stimulus	cytoplasm;cytosol;nucleus	nucleotide binding	Pf00012	22824	ENSG00000164070.11		Regulation of HSF1-mediated heat shock response	5	1	1.086	0.963	1.087	0.885503	0.96481	0.97464	23.17	8.39	14.1	107.2	93.1	99.7	High	High	High	1
FALSE	High	Master Protein	P43490	Nicotinamide phosphoribosyltransferase OS=Homo sapiens OX=9606 GN=NAMPT PE=1 SV=1	NAMPT	15	NOD-like receptor signaling pathway; Nicotinate and nicotinamide metabolism; Metabolic pathways	0	99.397	42	15	35	15	491	55.5	7.15	71.31	15	cell communication;metabolic process;regulation of biological process;response to stimulus	cytoplasm;cytosol;extracellular;nucleus	catalytic activity;protein binding	Pf04095	10135	ENSG00000105835.11	Adipogenesis; NAD metabolism, sirtuins and aging; NAD+ metabolism; NAD+ biosynthetic pathways	BMAL1:CLOCK,NPAS2 activates circadian gene expression; Nicotinamide salvaging	14	0	1.043	1.01	1.055	0.991765	0.909438	0.973703	19.75	19.88	23.08	93.6	108.6	97.8	High	High	High	1	Acetyl [N-Term]
FALSE	High	Master Protein	P16152	Carbonyl reductase [NADPH] 1 OS=Homo sapiens OX=9606 GN=CBR1 PE=1 SV=3	CBR1; SETD4	12	Metabolism of xenobiotics by cytochrome P450; Arachidonic acid metabolism; Chemical carcinogenesis; Metabolic pathways	0	99.173	59	12	44	12	277	30.4	8.32	97.99	12	cell differentiation;metabolic process	cytoplasm;cytosol	catalytic activity	Pf00106, Pf01370, Pf08659, Pf13561	873; 54093	ENSG00000159228.12	NRF2 pathway	Synthesis of Prostaglandins (PG) and Thromboxanes (TX)	10	0	1.081	0.925	1.157	0.897387	0.85176	0.784936	6.94	19.79	17.06	118.7	103.6	77.7	High	High	High	1	Met-loss+Acetyl [N-Term]
FALSE	High	Master Protein	O00232	26S proteasome non-ATPase regulatory subunit 12 OS=Homo sapiens OX=9606 GN=PSMD12 PE=1 SV=3	PSMD12	16	Epstein-Barr virus infection; Proteasome	0	99.047	37	16	47	16	456	52.9	7.65	89.98	16	metabolic process;regulation of biological process;response to stimulus;transport	cytoplasm;cytosol;extracellular;membrane;organelle lumen;proteasome	catalytic activity;protein binding	Pf01399	5718	ENSG00000197170.9	Proteasome Degradation; Parkin-Ubiquitin Proteasomal System pathway	Regulation of RAS by GAPs; CDT1 association with the CDC6:ORC:origin complex; Downstream TCR signaling; UCH proteinases; NIK-->noncanonical NF-kB signaling; Hh mutants that don't undergo autocatalytic processing are degraded by ERAD; SCF-beta-TrCP mediated degradation of Emi1; Neutrophil degranulation; Cross-presentation of soluble exogenous antigens (endosomes); Separation of Sister Chromatids; …	153	0	1.082	1	1.064	0.895354	0.950665	0.988602	17.14	17.37	20.56	106.7	91.9	101.4	High	High	High	1
FALSE	High	Master Protein	Q96QK1	Vacuolar protein sorting-associated protein 35 OS=Homo sapiens OX=9606 GN=VPS35 PE=1 SV=2	VPS35	14	Endocytosis	0	98.9	23	14	44	14	796	91.6	5.49	91.41	14	cell organization and biogenesis;regulation of biological process;response to stimulus;transport	cytoplasm;cytosol;endosome;membrane;mitochondrion;vacuole	protein binding;transporter activity	Pf03635	55737	ENSG00000069329.16		WNT ligand biogenesis and trafficking	4	0	0.906	0.827	1.054	0.440347	0.220687	0.97596	8.5	22.49	17.92	96.1	113.9	90.1	High	High	High	1
FALSE	High	Master Protein	P49321	Nuclear autoantigenic sperm protein OS=Homo sapiens OX=9606 GN=NASP PE=1 SV=2	NASP	14		0	98.819	31	14	54	14	788	85.2	4.3	88.99	14	cell organization and biogenesis;cell proliferation;metabolic process;response to stimulus;transport	cytoplasm;nucleus	protein binding	Pf00515, Pf10516, Pf13414, Pf13424	4678	ENSG00000132780.16			0	0	1.044	0.999	1.084	0.989479	0.953642	0.980628	18.94	21.66	16.77	105.9	100.6	93.5	High	High	High	1
FALSE	High	Master Protein	Q02878	60S ribosomal protein L6 OS=Homo sapiens OX=9606 GN=RPL6 PE=1 SV=3	RPL6	16	Ribosome	0	98.601	48	16	72	16	288	32.7	10.58	128.13	16	cell organization and biogenesis;metabolic process;regulation of biological process;transport	cytosol;membrane;nucleus;ribosome	DNA binding;protein binding;RNA binding;structural molecule activity	Pf01159, Pf03868	6128	ENSG00000089009.15	Cytoplasmic Ribosomal Proteins	Peptide chain elongation; Eukaryotic Translation Termination; Viral mRNA Translation; L13a-mediated translational silencing of Ceruloplasmin expression; Nonsense Mediated Decay (NMD) independent of the Exon Junction Complex (EJC); Selenocysteine synthesis; Nonsense Mediated Decay (NMD) enhanced by the Exon Junction Complex (EJC); GTP hydrolysis and joining of the 60S ribosomal subunit; Major path…	34	0	1.021	1.141	1.001	0.975045	0.27433	0.832859	9.85	18.77	11.93	99.2	96	104.8	High	High	High	1
FALSE	High	Master Protein	O00231	26S proteasome non-ATPase regulatory subunit 11 OS=Homo sapiens OX=9606 GN=PSMD11 PE=1 SV=3	PSMD11	16	Epstein-Barr virus infection; Proteasome	0	98.527	44	16	56	16	422	47.4	6.48	104.08	16	cell differentiation;cell organization and biogenesis;metabolic process;regulation of biological process;response to stimulus;transport	cytoplasm;cytosol;extracellular;membrane;nucleus;organelle lumen;proteasome	catalytic activity;protein binding;structural molecule activity	Pf01399	5717	ENSG00000108671.9	Proteasome Degradation; Parkin-Ubiquitin Proteasomal System pathway	Regulation of RAS by GAPs; CDT1 association with the CDC6:ORC:origin complex; Downstream TCR signaling; UCH proteinases; NIK-->noncanonical NF-kB signaling; Hh mutants that don't undergo autocatalytic processing are degraded by ERAD; SCF-beta-TrCP mediated degradation of Emi1; Neutrophil degranulation; Cross-presentation of soluble exogenous antigens (endosomes); Separation of Sister Chromatids; …	153	0	0.968	1.046	0.91	0.819153	0.790698	0.309025	19.11	13.81	24.95	98.5	94.1	107.4	High	High	High	1	Met-loss+Acetyl [N-Term]
FALSE	High	Master Protein	P62191	26S proteasome regulatory subunit 4 OS=Homo sapiens OX=9606 GN=PSMC1 PE=1 SV=1	PSMC1	15	Viral carcinogenesis; Epstein-Barr virus infection; Proteasome	0	98.518	45	15	39	14	440	49.2	6.21	87.24	15	metabolic process;regulation of biological process;response to stimulus;transport	cytoplasm;cytosol;membrane;nucleus;proteasome	catalytic activity;nucleotide binding;protein binding;RNA binding	Pf00004, Pf00910, Pf01078, Pf05496, Pf05673, Pf05729, Pf07724, Pf07726, Pf07728, Pf13191, Pf13401	5700	ENSG00000100764.13	Proteasome Degradation; Parkin-Ubiquitin Proteasomal System pathway	Regulation of RAS by GAPs; CDT1 association with the CDC6:ORC:origin complex; Downstream TCR signaling; UCH proteinases; NIK-->noncanonical NF-kB signaling; Hh mutants that don't undergo autocatalytic processing are degraded by ERAD; SCF-beta-TrCP mediated degradation of Emi1; Cross-presentation of soluble exogenous antigens (endosomes); Separation of Sister Chromatids; Vpu mediated degradation o…	155	1	0.983	1.048	1.061	0.869478	0.785924	0.9861	30.77	14.69	15.89	100.3	97	102.6	High	High	High	1
FALSE	High	Master Protein	Q15084	Protein disulfide-isomerase A6 OS=Homo sapiens OX=9606 GN=PDIA6 PE=1 SV=1	PDIA6	13	Protein processing in endoplasmic reticulum	0	98.464	44	13	42	13	440	48.1	5.08	68.56	13	cellular homeostasis;metabolic process;regulation of biological process;response to stimulus;transport	cytosol;endoplasmic reticulum;membrane;organelle lumen	catalytic activity;protein binding	Pf00085, Pf13098, Pf13848, Pf13899, Pf13905	10130	ENSG00000143870.12	Photodynamic therapy-induced unfolded protein response	Post-translational protein phosphorylation; Regulation of Insulin-like Growth Factor (IGF) transport and uptake by Insulin-like Growth Factor Binding Proteins (IGFBPs); XBP1(S) activates chaperone genes	9	0	1.083	0.937	1.133	0.889936	0.891848	0.869376	18.6	17.5	14.6	102.5	99.6	97.9	High	High	High	1
FALSE	High	Master Protein	Q9Y262	Eukaryotic translation initiation factor 3 subunit L OS=Homo sapiens OX=9606 GN=EIF3L PE=1 SV=1	EIF3L	16		0	98.359	31	16	51	16	564	66.7	6.34	112.46	16	metabolic process	cytoplasm;cytosol;membrane	protein binding;RNA binding	Pf10255	51386	ENSG00000100129.17		Formation of the ternary complex, and subsequently, the 43S complex; L13a-mediated translational silencing of Ceruloplasmin expression; Translation initiation complex formation; GTP hydrolysis and joining of the 60S ribosomal subunit; Formation of a pool of free 40S subunits; Ribosomal scanning and start codon recognition	11	0	0.969	0.94	1	0.821588	0.904401	0.830549	7.99	13.41	11.48	99	103.7	97.4	High	High	High	1
FALSE	High	Master Protein	Q16891	MICOS complex subunit MIC60 OS=Homo sapiens OX=9606 GN=IMMT PE=1 SV=1	IMMT	17		0	98.258	29	17	48	17	758	83.6	6.48	82.12	17	cell organization and biogenesis;cellular homeostasis	membrane;mitochondrion	protein binding;RNA binding	Pf09731	10989	ENSG00000132305.20		Cristae formation	3	0	1.057	0.988	1.067	0.977403	0.957518	0.99708	31.26	25.71	13.54	105.8	89.3	105	High	High	High	1
FALSE	High	Master Protein	P67936	Tropomyosin alpha-4 chain OS=Homo sapiens OX=9606 GN=TPM4 PE=1 SV=3	TPM4	17	Dilated cardiomyopathy; Adrenergic signaling in cardiomyocytes; Cardiac muscle contraction; Hypertrophic cardiomyopathy (HCM)	0	98.247	46	17	64	7	248	28.5	4.69	133.24	17	cell differentiation;cell organization and biogenesis;cellular component movement	cytoplasm;cytoskeleton;cytosol;membrane	metal ion binding;protein binding;structural molecule activity	Pf00261, Pf12718	7171	ENSG00000167460.14	Striated Muscle Contraction	Smooth Muscle Contraction; Striated Muscle Contraction	8	10	1.028	0.99	1.119	0.991765	0.965497	0.905944	17.28	8.43	13.77	103.7	99.7	96.6	High	High	High	1	Met-loss+Acetyl [N-Term]
FALSE	High	Master Protein	Q10471	Polypeptide N-acetylgalactosaminyltransferase 2 OS=Homo sapiens OX=9606 GN=GALNT2 PE=1 SV=1	GALNT2	16	Mucin type O-glycan biosynthesis; Metabolic pathways	0	97.761	35	16	41	16	571	64.7	8.35	78.65	16	metabolic process	extracellular;Golgi;membrane	catalytic activity;metal ion binding;protein binding	Pf00535, Pf00652	2590	ENSG00000143641.9	Globo Sphingolipid Metabolism	COPI-independent Golgi-to-ER retrograde traffic; O-linked glycosylation of mucins	12	0	1.011	0.856	1.152	0.951655	0.403876	0.810162	22.04	13.75	14.81	100.6	101.2	98.2	High	High	High	1
FALSE	High	Master Protein	P09429	High mobility group protein B1 OS=Homo sapiens OX=9606 GN=HMGB1 PE=1 SV=3	HMGB1	14	Base excision repair	0	97.666	40	14	70	13	215	24.9	5.74	135	14	cell differentiation;cell organization and biogenesis;cell proliferation;cellular component movement;cellular homeostasis;defense response;metabolic process;regulation of biological process;response to stimulus;transport	cell surface;chromosome;cytoplasm;endosome;extracellular;membrane;nucleus;organelle lumen	catalytic activity;DNA binding;enzyme regulator activity;protein binding;RNA binding	Pf00505, Pf09011	3146	ENSG00000189403.14	Retinoblastoma (RB) in Cancer; DNA Damage Response (only ATM dependent)	TRAF6 mediated NF-kB activation; Advanced glycosylation endproduct receptor signaling; TAK1 activates NFkB by phosphorylation and activation of IKKs complex; RIP-mediated NFkB activation via ZBP1; Activated TLR4 signalling; Interleukin-1 family signaling; Neutrophil degranulation; Regulation of TLR by endogenous ligand; DEx/H-box helicases activate type I IFN and inflammatory cytokines production…	40	1	1.034	0.898	1.165	0.999317	0.719205	0.751453	37.86	22.63	6.94	102.8	106	91.1	High	High	High	1
FALSE	High	Master Protein	Q13310	Polyadenylate-binding protein 4 OS=Homo sapiens OX=9606 GN=PABPC4 PE=1 SV=1	PABPC4	20	RNA degradation; mRNA surveillance pathway; RNA transport	0	97.563	33	20	52	12	644	70.7	9.26	93.11	20	coagulation;metabolic process	cytoplasm;cytosol;nucleus	protein binding;RNA binding	Pf00076, Pf00658, Pf13893, Pf14259	8761	ENSG00000090621.13			3	0	1.152	0.956	1.193	0.653801	0.975705	0.596909	28.17	25.79	14.73	101.7	127.8	70.5	High	High	High	1
FALSE	High	Master Protein	Q15019	Septin-2 OS=Homo sapiens OX=9606 GN=SEPTIN2 PE=1 SV=1	SEPT2	13	Bacterial invasion of epithelial cells	0	97.533	56	13	36	13	361	41.5	6.6	72.85	13	cell differentiation;cell division;cell organization and biogenesis;regulation of biological process;response to stimulus	chromosome;cytoplasm;cytoskeleton;cytosol;membrane;nucleus	nucleotide binding;protein binding	Pf00071, Pf00735, Pf01926	4735	ENSG00000168385.17		Anchoring of the basal body to the plasma membrane	4	0	0.98	0.807	1.19	0.856181	0.14907	0.666873	9.74	17.46	15.05	109.7	99	91.3	High	High	High	1
FALSE	High	Master Protein	O76031	ATP-dependent Clp protease ATP-binding subunit clpX-like, mitochondrial OS=Homo sapiens OX=9606 GN=CLPX PE=1 SV=2	CLPX	20		0	97.154	43	20	57	20	633	69.2	7.58	83.35	20	metabolic process;regulation of biological process	cytosol;membrane;mitochondrion;organelle lumen	catalytic activity;enzyme regulator activity;metal ion binding;nucleotide binding;protein binding	Pf00004, Pf01078, Pf05729, Pf07724, Pf07726, Pf07728, Pf10431, Pf13401, Pf14532	10845	ENSG00000166855.9			0	0	0.819	0.825	0.953	0.0365169	0.183773	0.608559	13.68	22.87	23.08	91.3	117.6	91.1	High	High	High	1
FALSE	High	Master Protein	P31689	DnaJ homolog subfamily A member 1 OS=Homo sapiens OX=9606 GN=DNAJA1 PE=1 SV=2	DNAJA1	15	Protein processing in endoplasmic reticulum	0	96.967	46	15	38	15	397	44.8	7.08	75.03	15	cellular component movement;metabolic process;regulation of biological process;response to stimulus;transport	cytoplasm;cytoskeleton;cytosol;endoplasmic reticulum;membrane;mitochondrion;nucleus	enzyme regulator activity;metal ion binding;nucleotide binding;protein binding	Pf00226, Pf00684, Pf01556	3301	ENSG00000086061.15	Exercise-induced Circadian Regulation	HSP90 chaperone cycle for steroid hormone receptors (SHR)	5	0	0.846	1.076	0.946	0.108387	0.672645	0.55563	29.67	16.9	28.02	96.5	102.8	100.7	High	High	High	1	Met-loss [N-Term]
FALSE	High	Master Protein	Q16181	Septin-7 OS=Homo sapiens OX=9606 GN=SEPTIN7 PE=1 SV=2	SEPT7	14		0	96.883	35	14	47	14	437	50.6	8.63	78.76	14	cell differentiation;cell division;cell organization and biogenesis;regulation of biological process	chromosome;cytoplasm;cytoskeleton;cytosol;membrane;nucleus	nucleotide binding;protein binding;structural molecule activity	Pf00735, Pf01926, Pf10211	989			MAPK6/MAPK4 signaling	3	0	0.983	0.877	0.944	0.868089	0.68594	0.520752	14.84	21.77	20.33	116.3	95.5	88.2	High	High	High	1
FALSE	High	Master Protein	Q9H0U4	Ras-related protein Rab-1B OS=Homo sapiens OX=9606 GN=RAB1B PE=1 SV=1	RAB1B	9	Legionellosis	0	96.814	62	9	42	4	201	22.2	5.73	113.58	9	cell organization and biogenesis;metabolic process;regulation of biological process;response to stimulus;transport	cytoplasm;cytosol;Golgi;membrane;mitochondrion	catalytic activity;nucleotide binding;protein binding	Pf00025, Pf00071, Pf01926, Pf04670, Pf08477, Pf09439	81876	ENSG00000174903.15		COPI-dependent Golgi-to-ER retrograde traffic; COPII (Coat Protein 2) Mediated Vesicle Transport; COPI-mediated anterograde transport; Golgi Cisternae Pericentriolar Stack Reorganization; RAB GEFs exchange GTP for GDP on RABs; RAB geranylgeranylation	21	0	1.354	1.425	1.035	0.0223208	3.07547e-05	0.930737	30	17.37	28.22	110.4	76.2	113.4	High	High	High	1	Acetyl [N-Term]
FALSE	High	Master Protein	P38606	V-type proton ATPase catalytic subunit A OS=Homo sapiens OX=9606 GN=ATP6V1A PE=1 SV=2	ATP6V1A	19	Phagosome; mTOR signaling pathway; Oxidative phosphorylation; Vibrio cholerae infection; Metabolic pathways; Epithelial cell signaling in Helicobacter pylori infection; Collecting duct acid secretion; Synaptic vesicle cycle; Rheumatoid arthritis	0	96.758	42	19	55	19	617	68.3	5.52	90.84	19	cellular homeostasis;metabolic process;regulation of biological process;response to stimulus;transport	cytosol;membrane;mitochondrion	catalytic activity;nucleotide binding;transporter activity	Pf00006, Pf00306, Pf02874	523	ENSG00000114573.9		Transferrin endocytosis and recycling; ROS, RNS production in phagocytes; Ion channel transport; Insulin receptor recycling	20	0	0.998	1.016	0.998	0.90546	0.911108	0.824769	25.13	23.67	18.1	101.8	108.5	89.7	High	High	High	1
FALSE	High	Master Protein	P31930	Cytochrome b-c1 complex subunit 1, mitochondrial OS=Homo sapiens OX=9606 GN=UQCRC1 PE=1 SV=3	UQCRC1	11	Huntington's disease; Parkinson's disease; Alzheimer's disease; Oxidative phosphorylation; Non-alcoholic fatty liver disease (NAFLD); Metabolic pathways; Cardiac muscle contraction	0	96.758	29	11	53	11	480	52.6	6.37	103.74	11	metabolic process;response to stimulus;transport	cytosol;membrane;mitochondrion	catalytic activity;metal ion binding;protein binding;transporter activity	Pf00675, Pf05193, Pf08367	7384	ENSG00000010256.10	Electron Transport Chain	Respiratory electron transport	12	0	1.063	1.141	1.024	0.948818	0.270469	0.910139	21.08	16.95	12.55	114	93.2	92.8	High	High	High	1
FALSE	High	Master Protein	P36871	Phosphoglucomutase-1 OS=Homo sapiens OX=9606 GN=PGM1 PE=1 SV=3	PGM1	14	Purine metabolism; Galactose metabolism; Starch and sucrose metabolism; Pentose phosphate pathway; Glycolysis / Gluconeogenesis; Amino sugar and nucleotide sugar metabolism; Metabolic pathways	0	95.865	32	14	35	14	562	61.4	6.76	62.23	14	metabolic process;transport	cytoplasm;cytoskeleton;cytosol;extracellular	catalytic activity;metal ion binding;protein binding	Pf00408, Pf02878, Pf02879, Pf02880	5236	ENSG00000079739.15	Ectoderm Differentiation; Glycogen Metabolism; Glucuronidation	Neutrophil degranulation; Galactose catabolism; Glycogen breakdown (glycogenolysis); Glycogen synthesis; Defective PGM1 causes PGM1-CDG (CDG1t)	23	0	0.955	0.999	1.016	0.750492	0.953642	0.888072	23.07	18.55	12.37	98.8	135.8	65.4	High	High	High	1
FALSE	High	Master Protein	P43686	26S proteasome regulatory subunit 6B OS=Homo sapiens OX=9606 GN=PSMC4 PE=1 SV=2	PSMC4	11	Epstein-Barr virus infection; Proteasome	0	94.538	35	11	35	11	418	47.3	5.21	63.55	11	metabolic process;regulation of biological process;response to stimulus;transport	cytoplasm;cytosol;membrane;nucleus;proteasome	catalytic activity;nucleotide binding;protein binding;RNA binding	Pf00004, Pf00006, Pf00910, Pf01057, Pf01078, Pf05496, Pf07724, Pf07726, Pf07728, Pf13191	5704	ENSG00000281221.2; ENSG00000013275.7	Proteasome Degradation; Parkin-Ubiquitin Proteasomal System pathway	Regulation of RAS by GAPs; CDT1 association with the CDC6:ORC:origin complex; Downstream TCR signaling; UCH proteinases; NIK-->noncanonical NF-kB signaling; Hh mutants that don't undergo autocatalytic processing are degraded by ERAD; SCF-beta-TrCP mediated degradation of Emi1; Cross-presentation of soluble exogenous antigens (endosomes); Separation of Sister Chromatids; Vpu mediated degradation o…	152	0	1.046	1.02	0.971	0.988016	0.88629	0.706791	23.88	27.76	15.58	98.1	99.7	102.2	High	High	High	1	Acetyl [N-Term]
FALSE	High	Master Protein	Q15233	Non-POU domain-containing octamer-binding protein OS=Homo sapiens OX=9606 GN=NONO PE=1 SV=4	NONO	16		0	94.275	40	16	55	15	471	54.2	8.95	82.67	16	defense response;metabolic process;regulation of biological process;response to stimulus	membrane;nucleus	DNA binding;protein binding;RNA binding	Pf00076, Pf08075, Pf13893, Pf14259	4841	ENSG00000147140.15	mRNA Processing		1	0	0.927	0.801	1.081	0.578714	0.0754839	0.980628	15.52	6.82	15	100.3	109.5	90.2	High	High	High	1
FALSE	High	Master Protein	P23396	40S ribosomal protein S3 OS=Homo sapiens OX=9606 GN=RPS3 PE=1 SV=2	RPS3	17	Ribosome	0	94.006	69	17	116	17	243	26.7	9.66	250.53	17	cell death;cell division;cell organization and biogenesis;metabolic process;regulation of biological process;response to stimulus;transport	cytoplasm;cytoskeleton;cytosol;endoplasmic reticulum;membrane;mitochondrion;nucleus;organelle lumen;ribosome	catalytic activity;DNA binding;protein binding;RNA binding;structural molecule activity	Pf00189, Pf07650	6188	ENSG00000149273.14	Cytoplasmic Ribosomal Proteins	Peptide chain elongation; Eukaryotic Translation Termination; Viral mRNA Translation; Formation of the ternary complex, and subsequently, the 43S complex; L13a-mediated translational silencing of Ceruloplasmin expression; Selenocysteine synthesis; Nonsense Mediated Decay (NMD) independent of the Exon Junction Complex (EJC); Nonsense Mediated Decay (NMD) enhanced by the Exon Junction Complex (EJC)…	38	0	1.033	1.007	1	0.995989	0.933432	0.832859	13.7	15.44	5.35	101.6	96.9	101.5	High	High	High	1
FALSE	High	Master Protein	P16435	NADPH--cytochrome P450 reductase OS=Homo sapiens OX=9606 GN=POR PE=1 SV=2	POR	17		0	93.972	31	17	53	17	677	76.6	5.58	78.14	17	metabolic process;regulation of biological process;response to stimulus	endoplasmic reticulum;membrane;mitochondrion	catalytic activity;nucleotide binding;protein binding	Pf00175, Pf00258, Pf00667	5447			Cytochrome P450 - arranged by substrate type	4	0	0.969	0.93	1.073	0.819153	0.856035	0.995311	13.85	20.45	11.55	96.3	105.7	98	High	High	High	1
FALSE	High	Master Protein	P27708	CAD protein OS=Homo sapiens OX=9606 GN=CAD PE=1 SV=3	CAD	22	Alanine, aspartate and glutamate metabolism; Metabolic pathways; Pyrimidine metabolism	0	93.949	11	22	57	19	2225	242.8	6.46	63.22	22	metabolic process	cytoplasm;cytosol;membrane;nucleus	catalytic activity;metal ion binding;nucleotide binding;protein binding	Pf00117, Pf00185, Pf00289, Pf00988, Pf01979, Pf02142, Pf02222, Pf02729, Pf02786, Pf02787, Pf07478, Pf07722, Pf13147, Pf13535, Pf13594, Pf15632	790	ENSG00000084774.13	Endothelin Pathways; Amino Acid metabolism	Pyrimidine biosynthesis	9	0	1.069	1.116	1.016	0.949475	0.407807	0.872015	16.39	17.6	18.71	108.6	91	100.4	High	High	High	1	Met-loss+Acetyl [N-Term]
FALSE	High	Master Protein	B5ME19	Eukaryotic translation initiation factor 3 subunit C-like protein OS=Homo sapiens OX=9606 GN=EIF3CL PE=1 SV=1	EIF3CL	15	RNA transport	0	93.707	18	15	45	15	914	105.4	5.64	79.28	15	metabolic process	cytoplasm	protein binding;RNA binding	Pf01399, Pf05470	728689	ENSG00000205609.12			1	0	0.988	1.093	0.91	0.881639	0.556972	0.30981	6.95	13.02	4.67	95.6	99.1	105.4	High	High	High	1
FALSE	High	Master Protein	P40926	Malate dehydrogenase, mitochondrial OS=Homo sapiens OX=9606 GN=MDH2 PE=1 SV=3	MDH2	10	Citrate cycle (TCA cycle); Carbon metabolism; Pyruvate metabolism; Metabolic pathways; Cysteine and methionine metabolism; Glyoxylate and dicarboxylate metabolism	0	93.031	40	10	66	10	338	35.5	8.68	158.03	10	metabolic process	membrane;mitochondrion;nucleus;organelle lumen	catalytic activity;nucleotide binding;protein binding;RNA binding	Pf00056, Pf01073, Pf01118, Pf02866, Pf13460	4191	ENSG00000146701.11	Amino Acid metabolism; Glycolysis and Gluconeogenesis; TCA Cycle	Gluconeogenesis; Citric acid cycle (TCA cycle)	16	0	0.871	0.782	1.022	0.212997	0.0327623	0.905373	20.24	33.67	14.27	104.4	95.9	99.8	High	High	High	1
FALSE	High	Master Protein	Q7Z6Z7	E3 ubiquitin-protein ligase HUWE1 OS=Homo sapiens OX=9606 GN=HUWE1 PE=1 SV=3	HUWE1	19	Ubiquitin mediated proteolysis	0	92.768	6	19	32	19	4374	481.6	5.22	48.44	19	cell differentiation;cell organization and biogenesis;metabolic process;response to stimulus;transport	cytoplasm;cytosol;extracellular;membrane;nucleus;organelle lumen	catalytic activity;DNA binding;protein binding;RNA binding	Pf00632, Pf02825, Pf06012, Pf06025, Pf14377	10075	ENSG00000086758.15		Neutrophil degranulation; Antigen processing: Ubiquitination & Proteasome degradation	7	0	0.99	0.927	1	0.905062	0.922861	0.850555	14.61	4.93	13.6	113.6	93.4	93	High	High	High	1
FALSE	High	Master Protein	P12235	ADP/ATP translocase 1 OS=Homo sapiens OX=9606 GN=SLC25A4 PE=1 SV=4	SLC25A4	13	cGMP-PKG signaling pathway; Huntington's disease; HTLV-I infection; Parkinson's disease; Calcium signaling pathway	0	92.586	44	13	82	3	298	33	9.76	153.74	13	cell organization and biogenesis;metabolic process;regulation of biological process;transport	membrane;mitochondrion;nucleus	protein binding;transporter activity	Pf00153	291	ENSG00000151729.10	Electron Transport Chain; Synaptic Vesicle Pathway; Sudden Infant Death Syndrome (SIDS) Susceptibility Pathways	Vpr-mediated induction of apoptosis by mitochondrial outer membrane permeabilization; Mitochondrial protein import; Metabolism of proteins; Regulation of insulin secretion	19	0	1.251	1.053	1.199	0.619496	0.876811	0.832859	23.63	5.37	17.05	92	102.1	105.9	High	High	High	1	Met-loss+Acetyl [N-Term]
FALSE	High	Master Protein	O00267	Transcription elongation factor SPT5 OS=Homo sapiens OX=9606 GN=SUPT5H PE=1 SV=1	SUPT5H	17		0	92.509	21	17	42	17	1087	120.9	5.06	58.51	17	cell organization and biogenesis;development;metabolic process;regulation of biological process;response to stimulus	nucleus	DNA binding;protein binding;RNA binding	Pf00467, Pf03439, Pf04731, Pf07223, Pf11029, Pf11942, Pf12815	6829	ENSG00000196235.13	Initiation of transcription and translation elongation at the HIV-1 LTR; mRNA Processing	RNA polymerase II transcribes snRNA genes; Abortive elongation of HIV-1 transcript in the absence of Tat; Tat-mediated HIV elongation arrest and recovery; Pausing and recovery of HIV elongation; Formation of HIV-1 elongation complex containing HIV-1 Tat; HIV elongation arrest and recovery; RNA Pol II CTD phosphorylation and interaction with CE; Formation of the HIV-1 Early Elongation Complex; TP5…	32	0	1.034	0.807	1.232	0.991765	0.363907	0.473231	8.66	11.97	12.98	110.5	98.6	90.9	High	High	High	1
FALSE	High	Master Protein	P52789	Hexokinase-2 OS=Homo sapiens OX=9606 GN=HK2 PE=1 SV=2	HK2	18	Insulin signaling pathway; HIF-1 signaling pathway; Central carbon metabolism in cancer; Carbon metabolism; Galactose metabolism; Type II diabetes mellitus; Neomycin, kanamycin and gentamicin biosynthesis; Starch and sucrose metabolism; Fructose and mannose metabolism; Glycolysis / Gluconeogenesis; Carbohydrate digestion and absorption; Amino sugar and nucleotide sugar metabolism; Metabolic pathw…	0	92.473	21	18	46	15	917	102.3	6.05	61.57	18	cell organization and biogenesis;cellular homeostasis;metabolic process;regulation of biological process;response to stimulus;transport	cytosol;membrane;mitochondrion	catalytic activity;nucleotide binding;protein binding	Pf00349, Pf03727	3099	ENSG00000159399.9	Glycolysis and Gluconeogenesis	Glycolysis	18	0	1.061	1.017	0.972	0.951655	0.909438	0.710269	25.54	17.35	11.61	108.7	104.2	87.1	High	High	High	1
FALSE	High	Master Protein	P0DP25	Calmodulin-3 OS=Homo sapiens OX=9606 GN=CALM3 PE=1 SV=1	CALM3; CALM2; CALM1	8	Dopaminergic synapse; Phototransduction; Vascular smooth muscle contraction; Insulin signaling pathway; Amphetamine addiction; cGMP-PKG signaling pathway; Renin secretion; Neurotrophin signaling pathway; Rap1 signaling pathway; Oxytocin signaling pathway; Olfactory transduction; Circadian entrainment; Long-term potentiation; Glioma; Phosphatidylinositol signaling system; Adrenergic signaling in c…	0	92.456	56	8	59	8	149	16.8	4.22	155.84	8	metabolic process;regulation of biological process;response to stimulus;transport	cytoplasm;cytoskeleton;cytosol;extracellular;membrane	catalytic activity;enzyme regulator activity;metal ion binding;protein binding;transporter activity	Pf00036, Pf08726, Pf12763, Pf13202, Pf13405, Pf13499, Pf13833, Pf14658	808; 805; 801	ENSG00000160014.16; ENSG00000143933.16; ENSG00000198668.10	Physiological and Pathological Hypertrophy of the Heart; MicroRNAs in cardiomyocyte hypertrophy; Alzheimers Disease; Endothelin Pathways; T-Cell Receptor and Co-stimulatory Signaling; Common Pathways Underlying Drug Addiction; Cardiac Hypertrophic Response; Myometrial Relaxation and Contraction Pathways; Melatonin metabolism and effects; G Protein Signaling Pathways; T-Cell antigen Receptor (TCR)…	Smooth Muscle Contraction; Uptake and function of anthrax toxins; Stimuli-sensing channels; Translocation of GLUT4 to the plasma membrane; Synthesis of IP3 and IP4 in the cytosol; Reduction of cytosolic Ca++ levels; CREB phosphorylation through the activation of CaMKII; Ion homeostasis; Ca2+ pathway; Phase 0 - rapid depolarisation; Calcineurin activates NFAT; Platelet degranulation ; eNOS activat…	150	0	1.05	1.088	1	0.977403	0.585677	0.830907	29.13	14.49	17.54	100.5	98.5	101	High	High	High	1	Met-loss+Acetyl [N-Term]
FALSE	High	Master Protein	Q5T4S7	E3 ubiquitin-protein ligase UBR4 OS=Homo sapiens OX=9606 GN=UBR4 PE=1 SV=1	UBR4	27	Viral carcinogenesis	0	92.423	7	27	46	27	5183	573.5	6.04	31.22	27	metabolic process;transport	cytoplasm;cytoskeleton;cytosol;membrane;nucleus	catalytic activity;metal ion binding;protein binding	Pf02207, Pf13764	23352	ENSG00000127481.14		Neutrophil degranulation; Antigen processing: Ubiquitination & Proteasome degradation	7	0	1.104	1.106	1.033	0.865377	0.466268	0.91747	18.41	15.52	5.97	96.5	92.1	111.3	High	High	High	1
FALSE	High	Master Protein	P41091	Eukaryotic translation initiation factor 2 subunit 3 OS=Homo sapiens OX=9606 GN=EIF2S3 PE=1 SV=3	EIF2S3	11	RNA transport	0	92.27	31	11	46	11	472	51.1	8.4	104.21	11	metabolic process;transport	cytoplasm;cytosol;nucleus	catalytic activity;nucleotide binding;protein binding;RNA binding	Pf00009, Pf03144, Pf09173	1968	ENSG00000130741.10	Translation Factors	Formation of the ternary complex, and subsequently, the 43S complex; L13a-mediated translational silencing of Ceruloplasmin expression; ABC-family proteins mediated transport; Translation initiation complex formation; GTP hydrolysis and joining of the 60S ribosomal subunit; Recycling of eIF2:GDP; Ribosomal scanning and start codon recognition	15	0	1.075	0.968	1.08	0.906671	0.968862	0.985543	21.42	11.9	11.3	106.3	97.8	95.9	High	High	High	1	Met-loss+Acetyl [N-Term]
FALSE	High	Master Protein	Q15436	Protein transport protein Sec23A OS=Homo sapiens OX=9606 GN=SEC23A PE=1 SV=2	SEC23A	16	Protein processing in endoplasmic reticulum	0	92.258	27	16	36	14	765	86.1	7.08	55.35	16	cell organization and biogenesis;transport	cytoplasm;cytosol;endoplasmic reticulum;membrane	metal ion binding;protein binding	Pf00626, Pf04810, Pf04811, Pf04815, Pf08033	10484	ENSG00000100934.14	Sterol Regulatory Element-Binding Proteins (SREBP) signalling	Regulation of cholesterol biosynthesis by SREBP (SREBF); Cargo concentration in the ER; Antigen Presentation: Folding, assembly and peptide loading of class I MHC; COPII (Coat Protein 2) Mediated Vesicle Transport; MHC class II antigen presentation	20	2	0.964	0.94	1.024	0.821588	0.943393	0.897213	23.21	13.79	10.65	113.9	78.6	107.4	High	High	High	1	Met-loss+Acetyl [N-Term]
FALSE	High	Master Protein	Q96TA1	Protein Niban 2 OS=Homo sapiens OX=9606 GN=NIBAN2 PE=1 SV=3	FAM129B	18		0	92.058	34	18	41	18	746	84.1	6.19	67.42	18	cell differentiation;cellular component movement;metabolic process;regulation of biological process;transport	cytoplasm;cytosol;membrane;nucleus	protein binding		64855	ENSG00000136830.11			0	0	1.021	0.947	1.159	0.973347	0.949533	0.768696	26.31	10.23	16.94	110.4	101.2	88.4	High	High	High	1
FALSE	High	Master Protein	P84085	ADP-ribosylation factor 5 OS=Homo sapiens OX=9606 GN=ARF5 PE=1 SV=2	ARF5	9	Endocytosis	0	91.474	51	9	60	4	180	20.5	6.79	146.98	9	regulation of biological process;response to stimulus;transport	cytoplasm;Golgi;membrane	catalytic activity;nucleotide binding;protein binding;signal transducer activity	Pf00025, Pf00071, Pf00503, Pf01926, Pf04670, Pf08477, Pf09439	381	ENSG00000004059.10		COPI-dependent Golgi-to-ER retrograde traffic; COPI-mediated anterograde transport	12	0	1.069	0.993	0.923	0.973347	0.957678	0.39837	21.25	0.13	0.04	103.5	96	100.5	High	High	High	1
FALSE	High	Master Protein	O43242	26S proteasome non-ATPase regulatory subunit 3 OS=Homo sapiens OX=9606 GN=PSMD3 PE=1 SV=2	PSMD3	20	Epstein-Barr virus infection; Proteasome	0	91.469	40	20	52	20	534	60.9	8.44	89.5	20	metabolic process;regulation of biological process;response to stimulus;transport	cytosol;extracellular;membrane;nucleus;organelle lumen;proteasome	catalytic activity;enzyme regulator activity;protein binding	Pf01399, Pf08375	5709	ENSG00000108344.14	Proteasome Degradation; Parkin-Ubiquitin Proteasomal System pathway	Regulation of RAS by GAPs; CDT1 association with the CDC6:ORC:origin complex; Downstream TCR signaling; UCH proteinases; NIK-->noncanonical NF-kB signaling; Hh mutants that don't undergo autocatalytic processing are degraded by ERAD; SCF-beta-TrCP mediated degradation of Emi1; Neutrophil degranulation; Cross-presentation of soluble exogenous antigens (endosomes); Separation of Sister Chromatids; …	153	0	1.072	1.079	0.988	0.913661	0.647524	0.776406	17.32	12.77	12.57	102.2	94.1	103.7	High	High	High	1
FALSE	High	Master Protein	P23381	Tryptophan--tRNA ligase, cytoplasmic OS=Homo sapiens OX=9606 GN=WARS1 PE=1 SV=2	WARS	14	Aminoacyl-tRNA biosynthesis	0	90.924	35	14	41	14	471	53.1	6.23	79.49	14	metabolic process;regulation of biological process	cytoplasm;cytosol;nucleus	catalytic activity;enzyme regulator activity;nucleotide binding;protein binding	Pf00458, Pf00579	7453	ENSG00000140105.17	Photodynamic therapy-induced unfolded protein response; Amino Acid metabolism; Tryptophan metabolism	Cytosolic tRNA aminoacylation	8	0	0.99	0.84	1.195	0.885005	0.325997	0.637491	6.7	19.46	12.99	105.7	103.2	91.2	High	High	High	1	Met-loss [N-Term]
FALSE	High	Master Protein	Q13838	Spliceosome RNA helicase DDX39B OS=Homo sapiens OX=9606 GN=DDX39B PE=1 SV=1	DDX39B	14	Spliceosome; mRNA surveillance pathway; RNA transport; Influenza A	0	90.767	42	14	58	5	428	49	5.67	100.36	14	cell organization and biogenesis;metabolic process;regulation of biological process;transport	cytoplasm;nucleus;spliceosomal complex	catalytic activity;nucleotide binding;protein binding;RNA binding	Pf00270, Pf00271, Pf14617	7919	ENSG00000225859.10; ENSG00000215425.11; ENSG00000198563.13; ENSG00000235439.10; ENSG00000230624.10; ENSG00000225073.10; ENSG00000229496.10		Cleavage of Growing Transcript in the Termination Region ; Transport of Mature mRNA derived from an Intron-Containing Transcript; mRNA 3'-end processing	13	9	1.042	0.901	1.105	0.991765	0.725626	0.938855	8.94	14.51	12.99	103.4	104.5	92.2	High	High	High	1	Met-loss+Acetyl [N-Term]
FALSE	High	Master Protein	O95831	Apoptosis-inducing factor 1, mitochondrial OS=Homo sapiens OX=9606 GN=AIFM1 PE=1 SV=1	AIFM1	17	Apoptosis	0	90.282	35	17	56	17	613	66.9	8.95	109.1	17	cell death;cell differentiation;cell organization and biogenesis;cellular homeostasis;metabolic process;regulation of biological process;response to stimulus	cytoplasm;cytosol;membrane;mitochondrion;nucleus	catalytic activity;DNA binding;nucleotide binding;protein binding	Pf00070, Pf07992, Pf14721, Pf14962	9131	ENSG00000156709.13	Apoptosis Modulation and Signaling; Nanomaterial induced apoptosis; Apoptosis Modulation by HSP70		4	0	0.953	0.947	1.097	0.735094	0.929865	0.956514	9.36	19.63	16.95	107.8	103.7	88.5	High	High	High	1
FALSE	High	Master Protein	O75874	Isocitrate dehydrogenase [NADP] cytoplasmic OS=Homo sapiens OX=9606 GN=IDH1 PE=1 SV=2	IDH1	13	Peroxisome; Citrate cycle (TCA cycle); Central carbon metabolism in cancer; Carbon metabolism; Glutathione metabolism; Biosynthesis of amino acids; 2-Oxocarboxylic acid metabolism; Metabolic pathways	0	90.245	37	13	58	13	414	46.6	7.01	106.31	13	metabolic process;regulation of biological process;response to stimulus;transport	cytoplasm;cytosol;extracellular;mitochondrion;organelle lumen	catalytic activity;metal ion binding;nucleotide binding;protein binding	Pf00180	3417	ENSG00000138413.13	Glutathione metabolism; TCA Cycle and Deficiency of Pyruvate Dehydrogenase complex (PDHc); Amino Acid metabolism	Neutrophil degranulation; NADPH regeneration; Abnormal conversion of 2-oxoglutarate to 2-hydroxyglutarate	21	0	1.123	1.024	1.009	0.751449	0.874781	0.865887	22.18	20.6	12.98	105.6	93.6	100.8	High	High	High	1
FALSE	High	Master Protein	Q15008	26S proteasome non-ATPase regulatory subunit 6 OS=Homo sapiens OX=9606 GN=PSMD6 PE=1 SV=1	PSMD6	17	Epstein-Barr virus infection; Proteasome	0	90.117	47	17	49	17	389	45.5	5.62	66.53	17	metabolic process;regulation of biological process;response to stimulus;transport	cytosol;extracellular;organelle lumen;proteasome	catalytic activity;enzyme regulator activity;protein binding	Pf01399, Pf10602	9861	ENSG00000163636.10	Proteasome Degradation; Parkin-Ubiquitin Proteasomal System pathway	Regulation of RAS by GAPs; CDT1 association with the CDC6:ORC:origin complex; Downstream TCR signaling; UCH proteinases; NIK-->noncanonical NF-kB signaling; Hh mutants that don't undergo autocatalytic processing are degraded by ERAD; SCF-beta-TrCP mediated degradation of Emi1; Neutrophil degranulation; Cross-presentation of soluble exogenous antigens (endosomes); Separation of Sister Chromatids; …	153	0	0.943	0.965	0.999	0.735094	0.998379	0.842644	23.23	28.26	12.84	101.1	108	90.9	High	High	High	1	Met-loss [N-Term]
FALSE	High	Master Protein	Q92499	ATP-dependent RNA helicase DDX1 OS=Homo sapiens OX=9606 GN=DDX1 PE=1 SV=2	DDX1	17		0	89.574	28	17	62	17	740	82.4	7.23	94.46	17	cell organization and biogenesis;development;metabolic process;regulation of biological process;response to stimulus	cytoplasm;cytosol;membrane;nucleus	catalytic activity;DNA binding;nucleotide binding;protein binding;RNA binding	Pf00270, Pf00271, Pf00622	1653	ENSG00000079785.14	DDX1 as a regulatory component of the Drosha microprocessor; mRNA Processing	tRNA processing in the nucleus	5	0	0.996	0.904	1.109	0.905108	0.818541	0.923015	22.63	6.85	17.95	110.1	94.9	95	High	High	High	1
FALSE	High	Master Protein	Q9H9B4	Sideroflexin-1 OS=Homo sapiens OX=9606 GN=SFXN1 PE=1 SV=4	SFXN1	12		0	89.568	52	12	53	11	322	35.6	9.07	96.8	12	cell differentiation;transport	membrane;mitochondrion	transporter activity	Pf03820	94081	ENSG00000164466.12			0	0	1.053	1.037	1.12	0.973347	0.832934	0.905373	23.71	16.5	7.53	103.3	104.8	91.9	High	High	High	1
FALSE	High	Master Protein	P47897	Glutamine--tRNA ligase OS=Homo sapiens OX=9606 GN=QARS1 PE=1 SV=1	QARS	21	Aminoacyl-tRNA biosynthesis; Metabolic pathways	0	89.458	34	21	44	21	775	87.7	7.15	39.46	21	metabolic process;regulation of biological process	cytoplasm;cytosol;organelle lumen	catalytic activity;enzyme regulator activity;nucleotide binding;protein binding	Pf00749, Pf03950, Pf04557, Pf04558	5859	ENSG00000172053.17		Mitochondrial tRNA aminoacylation; Cytosolic tRNA aminoacylation; SeMet incorporation into proteins	11	0	1.044	1.043	1.018	0.991765	0.819665	0.893761	29.42	12.65	18.62	104.7	94.2	101.1	High	High	High	1	Met-loss+Acetyl [N-Term]
FALSE	High	Master Protein	P63010	AP-2 complex subunit beta OS=Homo sapiens OX=9606 GN=AP2B1 PE=1 SV=1	AP2B1	21	Endocytosis; Huntington's disease; Endocrine and other factor-regulated calcium reabsorption; Synaptic vesicle cycle	0	89.286	26	21	51	13	937	104.5	5.38	52.04	21	cell organization and biogenesis;cellular component movement;metabolic process;regulation of biological process;response to stimulus;transport	cytosol;membrane	protein binding;transporter activity	Pf01602, Pf02883, Pf09066, Pf12717, Pf13646	163	ENSG00000006125.17	Synaptic Vesicle Pathway; EGF/EGFR Signaling Pathway	Cargo recognition for clathrin-mediated endocytosis; Nef Mediated CD8 Down-regulation; Nef Mediated CD4 Down-regulation; Trafficking of GluR2-containing AMPA receptors; Recycling pathway of L1; LDL clearance; EPH-ephrin mediated repulsion of cells; Retrograde neurotrophin signalling; VLDLR internalisation and degradation; WNT5A-dependent internalization of FZD2, FZD5 and ROR2; MHC class II antige…	48	6	1.102	0.966	1.134	0.865377	0.999863	0.879035	24.02	15.59	13.87	112.5	95.9	91.7	High	High	High	1
FALSE	High	Master Protein	Q14677	Clathrin interactor 1 OS=Homo sapiens OX=9606 GN=CLINT1 PE=1 SV=1	CLINT1	15		0	89.174	25	15	63	15	625	68.2	6.42	106.49	15	cell organization and biogenesis;transport	cytoplasm;cytosol;Golgi;membrane	protein binding	Pf01417, Pf07651	9685	ENSG00000113282.13		Golgi Associated Vesicle Biogenesis	5	0	0.853	0.845	0.973	0.131175	0.323336	0.713395	10.6	21.47	9.35	96.7	106.6	96.8	High	High	High	1
FALSE	High	Master Protein	P33992	DNA replication licensing factor MCM5 OS=Homo sapiens OX=9606 GN=MCM5 PE=1 SV=5	MCM5	19	DNA replication; Cell cycle	0	89.024	32	19	61	19	734	82.2	8.37	90.17	19	cell division;metabolic process	membrane;nucleus	catalytic activity;DNA binding;nucleotide binding;protein binding	Pf00493, Pf07728, Pf14551	4174	ENSG00000100297.15	Cell Cycle; G1 to S cell cycle control; DNA Replication	M/G1 Transition; Assembly of the pre-replicative complex; Unwinding of DNA; Regulation of DNA replication; Activation of ATR in response to replication stress; Activation of the pre-replicative complex; Orc1 removal from chromatin; Removal of licensing factors from origins	25	0	0.983	0.868	1.131	0.868369	0.501372	0.874731	20.65	14.35	10.54	102.8	101.7	95.6	High	High	High	1
FALSE	High	Master Protein	P17812	CTP synthase 1 OS=Homo sapiens OX=9606 GN=CTPS1 PE=1 SV=2	CTPS1	17	Metabolic pathways; Pyrimidine metabolism	0	88.925	34	17	56	17	591	66.6	6.46	98.48	17	cell proliferation;metabolic process;response to stimulus	cytosol;membrane	catalytic activity;nucleotide binding;protein binding	Pf00117, Pf06418, Pf07722	1503	ENSG00000171793.13		Interconversion of nucleotide di- and triphosphates	5	0	1.018	0.99	1	0.973347	0.965497	0.83129	20.66	19.68	15.03	102.2	98.6	99.2	High	High	High	1
FALSE	High	Master Protein	P00491	Purine nucleoside phosphorylase OS=Homo sapiens OX=9606 GN=PNP PE=1 SV=2	PNP	14	Purine metabolism; Nicotinate and nicotinamide metabolism; Metabolic pathways; Pyrimidine metabolism	0	88.755	58	14	43	14	289	32.1	6.95	75.13	14	metabolic process;regulation of biological process;response to stimulus;transport	cytoplasm;cytoskeleton;cytosol;extracellular;nucleus;organelle lumen	catalytic activity	Pf01048	4860	ENSG00000198805.11		Neutrophil degranulation; Purine salvage; Purine catabolism	13	0	0.928	0.855	0.994	0.582471	0.395807	0.810162	25.23	17.93	22.24	92.7	102.7	104.6	High	High	High	1	Acetyl [N-Term]
FALSE	High	Master Protein	P00367	Glutamate dehydrogenase 1, mitochondrial OS=Homo sapiens OX=9606 GN=GLUD1 PE=1 SV=2	GLUD1	14	Arginine biosynthesis; Carbon metabolism; Proximal tubule bicarbonate reclamation; Alanine, aspartate and glutamate metabolism; Nitrogen metabolism; Metabolic pathways; D-Glutamine and D-glutamate metabolism	0	88.699	30	14	60	14	558	61.4	7.8	128.19	14	cell organization and biogenesis;metabolic process;regulation of biological process	cytoplasm;mitochondrion;organelle lumen	catalytic activity;nucleotide binding;protein binding	Pf00208, Pf02812	2746	ENSG00000148672.8	Amino Acid metabolism; Urea cycle and metabolism of amino groups	Transcriptional activation of mitochondrial biogenesis; Amino acid synthesis and interconversion (transamination)	15	0	0.98	0.908	0.996	0.859041	0.754425	0.816613	8.35	11.26	7.64	99.6	103.9	96.5	High	High	High	1
FALSE	High	Master Protein	P06737	Glycogen phosphorylase, liver form OS=Homo sapiens OX=9606 GN=PYGL PE=1 SV=4	PYGL	23	Insulin signaling pathway; Glucagon signaling pathway; Starch and sucrose metabolism; Metabolic pathways; Insulin resistance	0	88.689	34	23	52	20	847	97.1	7.17	55.36	23	cell death;metabolic process;transport	cytoplasm;cytosol;extracellular;organelle lumen	catalytic activity;nucleotide binding;protein binding	Pf00343	5836	ENSG00000100504.16	TNF alpha Signaling Pathway; Glycogen Metabolism	Neutrophil degranulation; Glycogen breakdown (glycogenolysis)	14	2	1.028	0.919	1.086	0.983088	0.892997	0.969573	12.15	26.16	28.01	108.3	95.9	95.8	High	High	High	1
FALSE	High	Master Protein	P40763	Signal transducer and activator of transcription 3 OS=Homo sapiens OX=9606 GN=STAT3 PE=1 SV=2	STAT3	14	Viral carcinogenesis; Inflammatory bowel disease (IBD); Hepatitis B; HIF-1 signaling pathway; Pancreatic cancer; FoxO signaling pathway; Prolactin signaling pathway; MicroRNAs in cancer; Epstein-Barr virus infection; Acute myeloid leukemia; Pathways in cancer; AGE-RAGE signaling pathway in diabetic complications; EGFR tyrosine kinase inhibitor resistance; Toxoplasmosis; Jak-STAT signaling pathway…	0	88.653	25	14	37	14	770	88	6.3	69.83	14	cell differentiation;cell organization and biogenesis;cell proliferation;cellular component movement;defense response;metabolic process;regulation of biological process;reproduction;response to stimulus;transport	cytoplasm;cytosol;membrane;mitochondrion;nucleus	DNA binding;protein binding;signal transducer activity	Pf00017, Pf01017, Pf02864, Pf02865	6774	ENSG00000168610.14	IL-5 Signaling Pathway; Androgen receptor signaling pathway; Physiological and Pathological Hypertrophy of the Heart; MicroRNAs in cardiomyocyte hypertrophy; TFs Regulate miRNAs related to cardiac hypertrophy; Cell Differentiation - Index; Human Thyroid Stimulating Hormone (TSH) signaling pathway; Leptin signaling pathway; Prolactin Signaling Pathway; Regulation of Microtubule Cytoskeleton; IL-7 …	Interleukin-15 signaling; Signaling by Leptin; POU5F1 (OCT4), SOX2, NANOG activate genes related to proliferation; Interleukin-35 Signalling; Interleukin-10 signaling; Interleukin-7 signaling; Downstream signal transduction; Signalling to STAT3; Association of TriC/CCT with target proteins during biosynthesis; Signaling by cytosolic FGFR1 fusion mutants; MET activates STAT3; Signaling by SCF-KIT;…	106	0	0.966	1.07	0.929	0.834765	0.68594	0.455305	12.87	19.6	8.8	105.4	94.7	99.9	High	High	High	1	Met-loss+Acetyl [N-Term]
FALSE	High	Master Protein	P61247	40S ribosomal protein S3a OS=Homo sapiens OX=9606 GN=RPS3A PE=1 SV=2	RPS3A	14	Ribosome	0	88.35	43	14	47	14	264	29.9	9.73	82.62	14	cell differentiation;cell organization and biogenesis;metabolic process;regulation of biological process;transport	cytoplasm;cytosol;endoplasmic reticulum;nucleus;ribosome	protein binding;RNA binding;structural molecule activity	Pf01015	6189	ENSG00000145425.9	Cytoplasmic Ribosomal Proteins	Peptide chain elongation; Eukaryotic Translation Termination; Viral mRNA Translation; Formation of the ternary complex, and subsequently, the 43S complex; L13a-mediated translational silencing of Ceruloplasmin expression; Selenocysteine synthesis; Nonsense Mediated Decay (NMD) independent of the Exon Junction Complex (EJC); Nonsense Mediated Decay (NMD) enhanced by the Exon Junction Complex (EJC)…	38	0	1.082	1.04	1.021	0.896195	0.823912	0.905373	29.1	17.52	23.94	101.3	98.7	100	High	High	High	1
FALSE	High	Master Protein	P12429	Annexin A3 OS=Homo sapiens OX=9606 GN=ANXA3 PE=1 SV=3	ANXA3	15		0	88.221	48	15	51	15	323	36.4	5.92	90.54	15	defense response;regulation of biological process;response to stimulus;transport	cytoplasm;cytosol;membrane	enzyme regulator activity;metal ion binding;protein binding	Pf00191	306	ENSG00000138772.12	Prostaglandin Synthesis and Regulation		1	0	0.927	0.954	1.036	0.574808	0.947902	0.938855	17.39	14.44	8.46	94.8	108.3	96.9	High	High	High	1	Met-loss+Acetyl [N-Term]
FALSE	High	Master Protein	Q02809	Procollagen-lysine,2-oxoglutarate 5-dioxygenase 1 OS=Homo sapiens OX=9606 GN=PLOD1 PE=1 SV=2	PLOD1	17	Lysine degradation	0	88.19	32	17	41	17	727	83.5	6.95	63.16	17	metabolic process;response to stimulus	endoplasmic reticulum;membrane	catalytic activity;metal ion binding;protein binding	Pf03171	5351	ENSG00000083444.16		Collagen biosynthesis and modifying enzymes	4	0	1.202	1.046	1.233	0.523608	0.818541	0.449917	16.03	29.04	8.66	118.9	89.3	91.7	High	High	High	1
FALSE	High	Master Protein	Q96AC1	Fermitin family homolog 2 OS=Homo sapiens OX=9606 GN=FERMT2 PE=1 SV=1	FERMT2	14		0	88.063	25	14	39	14	680	77.8	6.7	61.42	14	cell organization and biogenesis;regulation of biological process;response to stimulus	cell surface;cytoplasm;cytoskeleton;cytosol;membrane;nucleus	protein binding	Pf00169, Pf00373	10979	ENSG00000073712.14		Cell-extracellular matrix interactions	3	0	1.022	0.884	1.066	0.980015	0.72289	0.9861	16.77	16.43	19.4	103.7	93.4	102.9	High	High	High	1
FALSE	High	Master Protein	Q9Y285	Phenylalanine--tRNA ligase alpha subunit OS=Homo sapiens OX=9606 GN=FARSA PE=1 SV=3	FARSA	15	Aminoacyl-tRNA biosynthesis	0	88.029	36	15	37	15	508	57.5	7.8	56.73	15	cell organization and biogenesis;metabolic process;regulation of biological process	cytoplasm;cytosol;membrane	catalytic activity;nucleotide binding;protein binding;RNA binding	Pf00152, Pf01409, Pf08279, Pf12802, Pf13463	2193	ENSG00000179115.10		Cytosolic tRNA aminoacylation	5	0	1.243	1.034	1.198	0.254565	0.819665	0.60699	9.51	24.4	20.32	113.3	87.5	99.2	High	High	High	1	Met-loss+Acetyl [N-Term]
FALSE	High	Master Protein	P42224	Signal transducer and activator of transcription 1-alpha/beta OS=Homo sapiens OX=9606 GN=STAT1 PE=1 SV=2	STAT1	18	Th1 and Th2 cell differentiation; Inflammatory bowel disease (IBD); NOD-like receptor signaling pathway; Osteoclast differentiation; Hepatitis B; Pancreatic cancer; Prolactin signaling pathway; Leishmaniasis; Pathways in cancer; Thyroid hormone signaling pathway; AGE-RAGE signaling pathway in diabetic complications; Tuberculosis; Toxoplasmosis; Jak-STAT signaling pathway; Measles; Toll-like recep…	0	87.938	29	18	49	18	750	87.3	6.05	60.1	18	cell death;cell differentiation;cell proliferation;cellular component movement;defense response;metabolic process;regulation of biological process;response to stimulus	cytoplasm;cytosol;nucleus	DNA binding;protein binding;signal transducer activity	Pf00017, Pf01017, Pf02864, Pf02865, Pf12162, Pf13204	6772	ENSG00000115415.18	IL-5 Signaling Pathway; Regulation of toll-like receptor signaling pathway; RANKL/RANK (Receptor activator of NFKB (ligand)) Signaling Pathway; Human Thyroid Stimulating Hormone (TSH) signaling pathway; Leptin signaling pathway; Prolactin Signaling Pathway; IL-7 Signaling Pathway; Type III interferon signaling; IL-9 Signaling Pathway; AGE/RAGE pathway; Allograft Rejection; Interleukin-11 Signalin…	Regulation of RUNX2 expression and activity; ISG15 antiviral mechanism; Interleukin-35 Signalling; Downstream signal transduction; Regulation of IFNA signaling; Regulation of IFNG signaling; Signaling by cytosolic FGFR1 fusion mutants; Signaling by SCF-KIT; Interleukin-6 family signaling; Interleukin-4 and 13 signaling; Growth hormone receptor signaling	81	0	1.167	1.002	1.123	0.586772	0.937576	0.892644	18.59	19.65	10.92	98.5	98.1	103.4	High	High	High	1	Met-loss+Acetyl [N-Term]
FALSE	High	Master Protein	P05455	Lupus La protein OS=Homo sapiens OX=9606 GN=SSB PE=1 SV=2	SSB	13	Systemic lupus erythematosus	0	87.767	38	13	43	13	408	46.8	7.12	92.83	13	metabolic process;transport	cytoplasm;nucleus	protein binding;RNA binding	Pf00076, Pf05383, Pf08777, Pf14259	6741	ENSG00000138385.15		RNA Polymerase III Abortive And Retractive Initiation; RNA Polymerase III Transcription Termination	5	0	0.987	1.057	0.997	0.880911	0.744709	0.816877	26.43	18.04	17.71	96.2	99.4	104.4	High	High	High	1
FALSE	High	Master Protein	P08729	Keratin, type II cytoskeletal 7 OS=Homo sapiens OX=9606 GN=KRT7 PE=1 SV=5	KRT7	21		0	87.727	43	21	54	16	469	51.4	5.48	88.22	21	cell death	cytoplasm;cytosol;nucleus	protein binding;structural molecule activity	Pf00038, Pf12128	3855	ENSG00000135480.15		Formation of the cornified envelope	3	0	1.119	1.095	1.001	0.769082	0.546791	0.832991	6.61	17.35	18.74	90.3	99.8	110	High	High	High	1	Met-loss+Acetyl [N-Term]
FALSE	High	Master Protein	Q9HB71	Calcyclin-binding protein OS=Homo sapiens OX=9606 GN=CACYBP PE=1 SV=2	CACYBP	11	Wnt signaling pathway	0	87.722	61	11	44	11	228	26.2	8.25	105.11	11	cell differentiation;regulation of biological process;response to stimulus	cytoplasm;cytosol;nucleus	protein binding	Pf04969, Pf05002, Pf09032	27101	ENSG00000116161.17	Gastric cancer network 2		2	0	1.016	0.983	1.033	0.969799	0.988232	0.928643	12.22	7.9	15.34	106.2	98.1	95.7	High	High	High	1	Met-loss+Acetyl [N-Term]
FALSE	High	Master Protein	P13804	Electron transfer flavoprotein subunit alpha, mitochondrial OS=Homo sapiens OX=9606 GN=ETFA PE=1 SV=1	ETFA	10		0	87.575	41	10	40	10	333	35.1	8.38	86.47	10	metabolic process;transport	mitochondrion;organelle lumen	catalytic activity;nucleotide binding;protein binding	Pf00766, Pf01012	2108	ENSG00000140374.15		Respiratory electron transport	4	0	1.035	0.937	1.048	0.999627	0.885172	0.96445	16.15	14.08	5.63	106	98.3	95.6	High	High	High	1
FALSE	High	Master Protein	Q02978	Mitochondrial 2-oxoglutarate/malate carrier protein OS=Homo sapiens OX=9606 GN=SLC25A11 PE=1 SV=3	SLC25A11	13		0	87.298	48	13	41	13	314	34	9.91	62.08	13	metabolic process;transport	membrane;mitochondrion;nucleus	RNA binding;transporter activity	Pf00153	8402	ENSG00000108528.13		Gluconeogenesis	4	0	1.179	0.978	1.075	0.458503	0.999414	0.990575	16.73	5.76	20.75	112	95.8	92.1	High	High	High	1	Met-loss+Acetyl [N-Term]
FALSE	High	Master Protein	O60610	Protein diaphanous homolog 1 OS=Homo sapiens OX=9606 GN=DIAPH1 PE=1 SV=2	DIAPH1	21	AGE-RAGE signaling pathway in diabetic complications; Focal adhesion; Regulation of actin cytoskeleton; Shigellosis	0	86.931	19	21	42	21	1272	141.3	5.41	47.77	21	cell organization and biogenesis;regulation of biological process;response to stimulus;transport	cytoplasm;cytoskeleton;cytosol;membrane	catalytic activity;motor activity;protein binding;RNA binding	Pf01576, Pf02181, Pf06346, Pf06367, Pf06371, Pf11932	1729	ENSG00000131504.15	Regulation of Microtubule Cytoskeleton; AGE/RAGE pathway; Focal Adhesion; Regulation of Actin Cytoskeleton; G13 Signaling Pathway	RHO GTPases Activate Formins; ERBB2 Regulates Cell Motility; Neutrophil degranulation	19	0	0.95	1.029	0.898	0.728805	0.854504	0.247416	12.87	10.23	24.6	107.8	95	97.2	High	High	High	1
FALSE	High	Master Protein	O94979	Protein transport protein Sec31A OS=Homo sapiens OX=9606 GN=SEC31A PE=1 SV=3	SEC31A	15	Protein processing in endoplasmic reticulum	0	86.893	15	15	43	15	1220	132.9	6.89	63.94	15	cell organization and biogenesis;response to stimulus;transport	cytoplasm;cytosol;endoplasmic reticulum;membrane	protein binding	Pf03154, Pf09770, Pf12931	22872	ENSG00000138674.16	Sterol Regulatory Element-Binding Proteins (SREBP) signalling	Antigen Presentation: Folding, assembly and peptide loading of class I MHC; COPII (Coat Protein 2) Mediated Vesicle Transport; XBP1(S) activates chaperone genes; MHC class II antigen presentation	18	0	1.015	0.95	1.013	0.96083	0.953642	0.872015	22.6	16.21	23.28	97.1	105.5	97.4	High	High	High	1
FALSE	High	Master Protein	P52701	DNA mismatch repair protein Msh6 OS=Homo sapiens OX=9606 GN=MSH6 PE=1 SV=2	MSH6	21	Colorectal cancer; Pathways in cancer; Mismatch repair; Platinum drug resistance	0	86.819	19	21	48	21	1360	152.7	6.9	49.87	21	cell organization and biogenesis;metabolic process;regulation of biological process;response to stimulus	chromosome;cytosol;Golgi;nucleus	catalytic activity;DNA binding;metal ion binding;nucleotide binding;protein binding	Pf00488, Pf00855, Pf01624, Pf05188, Pf05190, Pf05192	2956	ENSG00000116062.14	Signaling Pathways in Glioblastoma; Retinoblastoma (RB) in Cancer; Mismatch repair	Defective Mismatch Repair Associated With MSH2; Defective Mismatch Repair Associated With MSH6; Mismatch repair (MMR) directed by MSH2:MSH6 (MutSalpha)	14	0	0.945	1.153	0.851	0.784352	0.372827	0.0938066	16.6	7.32	17.45	71.9	114.7	113.4	High	High	High	1
FALSE	High	Master Protein	P51148	Ras-related protein Rab-5C OS=Homo sapiens OX=9606 GN=RAB5C PE=1 SV=2	RAB5C	10	Endocytosis; Amoebiasis; Tuberculosis; Phagosome; Vasopressin-regulated water reabsorption; Ras signaling pathway	0	86.809	65	10	38	7	216	23.5	8.41	95.79	10	regulation of biological process;response to stimulus;transport	endosome;membrane	catalytic activity;nucleotide binding;protein binding	Pf00009, Pf00025, Pf00071, Pf04670, Pf08477	5878	ENSG00000108774.14		TBC/RABGAPs; Neutrophil degranulation; Clathrin-mediated endocytosis; Golgi Associated Vesicle Biogenesis; RAB GEFs exchange GTP for GDP on RABs; RAB geranylgeranylation	21	3	1.14	0.957	1.123	0.666768	0.951645	0.897216	19.59	30.9	11.58	108.2	98.5	93.3	High	High	High	1
FALSE	High	Master Protein	P18085	ADP-ribosylation factor 4 OS=Homo sapiens OX=9606 GN=ARF4 PE=1 SV=3	ARF4	9		0	86.692	57	9	58	5	180	20.5	7.14	142.32	9	cellular component movement;metabolic process;regulation of biological process;response to stimulus;transport	cytosol;Golgi;membrane	catalytic activity;nucleotide binding;protein binding;signal transducer activity	Pf00025, Pf00071, Pf00503, Pf01926, Pf04670, Pf08477, Pf09439	378	ENSG00000168374.10		COPI-dependent Golgi-to-ER retrograde traffic; VxPx cargo-targeting to cilium; COPI-mediated anterograde transport	15	0	0.85	0.871	0.983	0.111502	0.524271	0.755168	13.67	2.17	14.9	89.2	112.8	98	High	High	High	1
FALSE	High	Master Protein	P45974	Ubiquitin carboxyl-terminal hydrolase 5 OS=Homo sapiens OX=9606 GN=USP5 PE=1 SV=2	USP5	16		0	86.483	24	16	43	16	858	95.7	5.03	58.44	16	metabolic process;regulation of biological process	cytosol;vacuole	catalytic activity;metal ion binding;protein binding	Pf00443, Pf00627, Pf02148, Pf13423	8078	ENSG00000111667.13		Synthesis of active ubiquitin: roles of E1 and E2 enzymes; Ub-specific processing proteases	6	0	1.086	1.034	0.955	0.909872	0.832634	0.61822	15.91	18.91	18.54	108	87.4	104.6	High	High	High	1	Met-loss+Acetyl [N-Term]
FALSE	High	Master Protein	P60228	Eukaryotic translation initiation factor 3 subunit E OS=Homo sapiens OX=9606 GN=EIF3E PE=1 SV=1	EIF3E	14	RNA transport; Hepatitis C	0	86.354	38	14	44	14	445	52.2	6.04	83.66	14	metabolic process;regulation of biological process	chromosome;cytoplasm;cytosol;membrane;nucleus	protein binding;RNA binding	Pf01399, Pf09440	3646	ENSG00000104408.9	Translation Factors	Formation of the ternary complex, and subsequently, the 43S complex; L13a-mediated translational silencing of Ceruloplasmin expression; Translation initiation complex formation; GTP hydrolysis and joining of the 60S ribosomal subunit; Formation of a pool of free 40S subunits; Ribosomal scanning and start codon recognition	14	0	1.128	1.067	1.032	0.735094	0.704721	0.926258	15.97	26.73	7.72	103.7	95.7	100.6	High	High	High	1
FALSE	High	Master Protein	P14868	Aspartate--tRNA ligase, cytoplasmic OS=Homo sapiens OX=9606 GN=DARS1 PE=1 SV=2	DARS	19	Aminoacyl-tRNA biosynthesis	0	86.314	44	19	48	19	501	57.1	6.55	56.58	19	cell organization and biogenesis;metabolic process	cytoplasm;cytosol;membrane	catalytic activity;nucleotide binding;protein binding;RNA binding	Pf00152, Pf01336	1615	ENSG00000115866.10	Alanine and aspartate metabolism	Cytosolic tRNA aminoacylation; SeMet incorporation into proteins	10	0	1.002	0.971	0.971	0.918608	0.998423	0.691592	14.03	20.51	7.22	91.4	110.8	97.8	High	High	High	1
FALSE	High	Master Protein	P05388	60S acidic ribosomal protein P0 OS=Homo sapiens OX=9606 GN=RPLP0 PE=1 SV=1	RPLP0	13	Ribosome	0	86.285	41	13	46	13	317	34.3	5.97	115.79	13	cell organization and biogenesis;metabolic process;regulation of biological process;response to stimulus;transport	cytoplasm;cytosol;endoplasmic reticulum;membrane;nucleus;ribosome	protein binding;RNA binding;structural molecule activity	Pf00428, Pf00466	6175	ENSG00000089157.15	Cytoplasmic Ribosomal Proteins	Peptide chain elongation; Gene and protein expression by JAK-STAT signaling after Interleukin-12 stimulation; Eukaryotic Translation Termination; Viral mRNA Translation; L13a-mediated translational silencing of Ceruloplasmin expression; Nonsense Mediated Decay (NMD) independent of the Exon Junction Complex (EJC); Selenocysteine synthesis; Nonsense Mediated Decay (NMD) enhanced by the Exon Junctio…	39	0	1.012	1.023	1.053	0.954758	0.878989	0.975647	13.26	17.68	7.97	102.1	96.4	101.4	High	High	High	1
FALSE	High	Master Protein	P35637	RNA-binding protein FUS OS=Homo sapiens OX=9606 GN=FUS PE=1 SV=1	FUS	10	Transcriptional misregulation in cancer	0	86.263	20	10	49	10	526	53.4	9.36	74.93	10	metabolic process;regulation of biological process;response to stimulus	cytoplasm;nucleus	DNA binding;metal ion binding;protein binding;RNA binding	Pf00076, Pf00641, Pf13893, Pf14259	2521	ENSG00000089280.18	mRNA Processing	mRNA Splicing - Major Pathway	6	0	0.916	0.755	1.239	0.490285	0.00735155	0.402878	16.9	10.88	28.02	109.5	107.6	82.9	High	High	High	1
FALSE	High	Master Protein	O00148	ATP-dependent RNA helicase DDX39A OS=Homo sapiens OX=9606 GN=DDX39A PE=1 SV=2	DDX39A	13		0	86.121	39	13	62	4	427	49.1	5.68	114.14	13	metabolic process;regulation of biological process;response to stimulus;transport	cytoplasm;membrane;nucleus;spliceosomal complex	catalytic activity;nucleotide binding;protein binding;RNA binding	Pf00270, Pf00271, Pf14617	10212	ENSG00000123136.14		Cleavage of Growing Transcript in the Termination Region ; Transport of Mature mRNA derived from an Intron-Containing Transcript; mRNA 3'-end processing	9	0	1.372	1.211	1.168	0.114419	0.172491	0.830549	36.89	43.79	4.55	104.4	106.1	89.5	High	High	High	1	Met-loss+Acetyl [N-Term]
FALSE	High	Master Protein	Q00325	Phosphate carrier protein, mitochondrial OS=Homo sapiens OX=9606 GN=SLC25A3 PE=1 SV=2	SLC25A3	16		0	86.114	34	16	88	16	362	40.1	9.38	158.84	16	transport	membrane;mitochondrion	protein binding;transporter activity	Pf00153	5250	ENSG00000075415.12			0	0	1.066	1.038	1.073	0.935158	0.832634	0.995243	20.43	14.68	18.52	103.2	96.5	100.3	High	High	High	1
FALSE	High	Master Protein	Q13423	NAD(P) transhydrogenase, mitochondrial OS=Homo sapiens OX=9606 GN=NNT PE=1 SV=3	NNT	17	Nicotinate and nicotinamide metabolism; Metabolic pathways	0	86	20	17	49	17	1086	113.8	8.09	78.95	17	metabolic process;transport	membrane;mitochondrion	catalytic activity;nucleotide binding;transporter activity	Pf01262, Pf02233, Pf05222, Pf12769	23530	ENSG00000112992.16		Citric acid cycle (TCA cycle)	6	0	0.976	0.936	1.099	0.848093	0.882104	0.95615	13.63	18.33	17.28	99.6	98.4	102	High	High	High	1
FALSE	High	Master Protein	Q5JPE7	Nodal modulator 2 OS=Homo sapiens OX=9606 GN=NOMO2 PE=1 SV=1	NOMO2	19		0	85.972	21	19	34	19	1267	139.4	5.76	35.76	19	regulation of biological process	endoplasmic reticulum;membrane	protein binding	Pf09430, Pf13620, Pf13715, Pf14686	283820	ENSG00000185164.14			0	0	0.909	0.806	1.105	0.613581	0.34096	0.956514	23.96	4.25	13.97	101.7	111.6	86.7	High	High	High	1
FALSE	High	Master Protein	P51858	Hepatoma-derived growth factor OS=Homo sapiens OX=9606 GN=HDGF PE=1 SV=1	HDGF	11		0	85.756	55	11	43	10	240	26.8	4.73	67.82	11	cell proliferation;metabolic process;regulation of biological process;response to stimulus	cytoplasm;extracellular;nucleus	DNA binding;nucleotide binding;protein binding;RNA binding	Pf00855	3068	ENSG00000143321.18		XBP1(S) activates chaperone genes	4	1	1.067	0.972	1.091	0.93172	0.981218	0.967354	9.96	21.42	15.49	106.4	94.2	99.4	High	High	High	1
FALSE	High	Master Protein	P61981	14-3-3 protein gamma OS=Homo sapiens OX=9606 GN=YWHAG PE=1 SV=2	YWHAG	12	Viral carcinogenesis; Epstein-Barr virus infection; Hippo signaling pathway; Oocyte meiosis; Cell cycle; PI3K-Akt signaling pathway	0	85.606	52	12	65	8	247	28.3	4.89	138.26	12	cell organization and biogenesis;regulation of biological process;response to stimulus;transport	cytoplasm;cytosol;membrane;mitochondrion	enzyme regulator activity;protein binding;RNA binding	Pf00244	7532	ENSG00000170027.6	Cell Cycle; Prolactin Signaling Pathway; Myometrial Relaxation and Contraction Pathways; Calcium Regulation in the Cardiac Cell; Sudden Infant Death Syndrome (SIDS) Susceptibility Pathways	Chk1/Chk2(Cds1) mediated inactivation of Cyclin B:Cdk1 complex; Regulation of PLK1 Activity at G2/M Transition; AURKA Activation by TPX2; Anchoring of the basal body to the plasma membrane; Recruitment of NuMA to mitotic centrosomes; Activation of BAD and translocation to mitochondria ; Recruitment of mitotic centrosome proteins and complexes; Loss of Nlp from mitotic centrosomes; Translocation o…	48	0	1.153	1.027	1.11	0.599019	0.861755	0.924128	40.38	32.92	9.21	103.5	100.1	96.4	High	High	High	1	Met-loss+Acetyl [N-Term]
FALSE	High	Master Protein	Q9BXJ9	N-alpha-acetyltransferase 15, NatA auxiliary subunit OS=Homo sapiens OX=9606 GN=NAA15 PE=1 SV=1	NAA15	21		0	85.429	23	21	51	20	866	101.2	7.42	72.83	21	cell differentiation;development;metabolic process;regulation of biological process	cytoplasm;cytosol;membrane;nucleus	catalytic activity;protein binding;RNA binding	Pf12569, Pf13414	80155	ENSG00000164134.12			0	1	0.977	0.917	1.075	0.848093	0.808987	0.991673	22.05	20.26	15.15	104.9	104.7	90.4	High	High	High	1	Met-loss [N-Term]
FALSE	High	Master Protein	P31150	Rab GDP dissociation inhibitor alpha OS=Homo sapiens OX=9606 GN=GDI1 PE=1 SV=2	GDI1	11		0	85.421	36	11	38	6	447	50.6	5.14	77.17	11	metabolic process;regulation of biological process;response to stimulus;transport	cytoplasm;cytosol;Golgi	catalytic activity;enzyme regulator activity;protein binding	Pf00996	2664	ENSG00000203879.11	Integrated Breast Cancer Pathway	RAB GEFs exchange GTP for GDP on RABs; Rho GTPase cycle	8	0	0.991	0.867	1.143	0.948927	0.823912	0.927856	26.89	18.56	7.05	106.2	103.3	90.5	High	High	High	1
FALSE	High	Master Protein	P09960	Leukotriene A-4 hydrolase OS=Homo sapiens OX=9606 GN=LTA4H PE=1 SV=2	LTA4H	15	Arachidonic acid metabolism; Metabolic pathways	0	85.413	31	15	43	15	611	69.2	6.18	76.47	15	metabolic process;transport	cytoplasm;cytosol;extracellular;nucleus	catalytic activity;metal ion binding;protein binding;RNA binding	Pf01433, Pf09127, Pf13485	4048	ENSG00000111144.9	Eicosanoid Synthesis	Synthesis of Leukotrienes (LT) and Eoxins (EX); Neutrophil degranulation	11	0	1.049	0.968	1.131	0.978404	0.971112	0.874731	13.65	15.29	9.61	117.4	83.3	99.3	High	High	High	1
FALSE	High	Master Protein	P41250	Glycine--tRNA ligase OS=Homo sapiens OX=9606 GN=GARS1 PE=1 SV=3	GARS	15	Aminoacyl-tRNA biosynthesis	0	85.413	24	15	39	15	739	83.1	7.03	63.98	15	metabolic process	cytoplasm;cytosol;extracellular;mitochondrion;organelle lumen	catalytic activity;nucleotide binding;protein binding	Pf00458, Pf00587, Pf03129	2617	ENSG00000106105.13		Mitochondrial tRNA aminoacylation; Cytosolic tRNA aminoacylation	6	0	1.094	0.966	1.137	0.864521	0.975705	0.858236	10.82	13.45	12.68	125.6	89.9	84.4	High	High	High	1
FALSE	High	Master Protein	Q96IR7	4-hydroxyphenylpyruvate dioxygenase-like protein OS=Homo sapiens OX=9606 GN=HPDL PE=1 SV=1	HPDL	11		0	85.403	46	11	26	11	371	39.4	7.03	49.77	11	metabolic process		catalytic activity;metal ion binding	Pf12681	84842	ENSG00000186603.5			0	0	0.973	0.808	1.108	0.856181	0.244269	0.91747	11.93	6.56	16.72	104.3	95.1	100.5	High	High	High	1
FALSE	High	Master Protein	Q15293	Reticulocalbin-1 OS=Homo sapiens OX=9606 GN=RCN1 PE=1 SV=1	RCN1	11		0	85.127	31	11	53	11	331	38.9	5	98.73	11	metabolic process	endoplasmic reticulum;organelle lumen	metal ion binding;protein binding	Pf13499	5954	ENSG00000049449.8		Post-translational protein phosphorylation; Regulation of Insulin-like Growth Factor (IGF) transport and uptake by Insulin-like Growth Factor Binding Proteins (IGFBPs)	4	0	1.119	0.978	1.13	0.773698	0.999414	0.880642	35.35	29.99	11.09	108.8	93.3	97.9	High	High	High	1
FALSE	High	Master Protein	Q92900	Regulator of nonsense transcripts 1 OS=Homo sapiens OX=9606 GN=UPF1 PE=1 SV=2	UPF1	17	mRNA surveillance pathway; RNA transport	0	84.912	20	17	42	17	1129	124.3	6.61	50.2	17	cell organization and biogenesis;cellular homeostasis;metabolic process;regulation of biological process;response to stimulus;transport	chromosome;cytoplasm;cytosol;nucleus;spliceosomal complex	catalytic activity;DNA binding;metal ion binding;nucleotide binding;protein binding;RNA binding	Pf04851, Pf09416, Pf13086, Pf13087, Pf13245, Pf13604	5976	ENSG00000005007.12		Nonsense Mediated Decay (NMD) independent of the Exon Junction Complex (EJC); Nonsense Mediated Decay (NMD) enhanced by the Exon Junction Complex (EJC)	6	0	1.176	1.008	1.191	0.670318	0.911108	0.691567	26.61	9.43	18.83	104.5	105.7	89.8	High	High	High	1
FALSE	High	Master Protein	Q05682	Caldesmon OS=Homo sapiens OX=9606 GN=CALD1 PE=1 SV=3	CALD1	15	Vascular smooth muscle contraction	0	84.84	24	15	38	15	793	93.2	5.66	50.69	15	cellular component movement	cytoplasm;cytoskeleton;cytosol;membrane	protein binding	Pf02029	800	ENSG00000122786.19	Myometrial Relaxation and Contraction Pathways	Smooth Muscle Contraction	4	0	0.945	0.901	1.031	0.705974	0.753414	0.91747	16.12	31.81	18.74	96.6	108.5	94.9	High	High	High	1
FALSE	High	Master Protein	P62826	GTP-binding nuclear protein Ran OS=Homo sapiens OX=9606 GN=RAN PE=1 SV=3	RAN	11	Epstein-Barr virus infection; Ribosome biogenesis in eukaryotes; HTLV-I infection; RNA transport	0	84.762	43	11	63	11	216	24.4	7.49	121.17	11	cell division;cell organization and biogenesis;metabolic process;regulation of biological process;response to stimulus;transport	chromosome;cytoplasm;cytosol;endosome;membrane;nucleus	catalytic activity;metal ion binding;nucleotide binding;protein binding;RNA binding;transporter activity	Pf00025, Pf00071, Pf08477	5901	ENSG00000132341.11	Androgen receptor signaling pathway; miRNA Biogenesis	MicroRNA (miRNA) biogenesis; Rev-mediated nuclear export of HIV RNA; Nuclear import of Rev protein; Regulation of cholesterol biosynthesis by SREBP (SREBF); NEP/NS2 Interacts with the Cellular Export Machinery; tRNA processing in the nucleus; Transcriptional regulation by small RNAs	30	0	1.059	0.922	1.108	0.958686	0.831986	0.930861	10.6	6.85	5.27	107.3	99.6	93	High	High	High	1	Met-loss+Acetyl [N-Term]
FALSE	High	Master Protein	Q92841	Probable ATP-dependent RNA helicase DDX17 OS=Homo sapiens OX=9606 GN=DDX17 PE=1 SV=2	DDX17	18		0	84.758	31	18	55	14	729	80.2	8.27	82.82	18	cell differentiation;cell organization and biogenesis;defense response;metabolic process;regulation of biological process;response to stimulus	cytoplasm;cytosol;membrane;nucleus	catalytic activity;nucleotide binding;protein binding;RNA binding	Pf00270, Pf00271	10521	ENSG00000100201.20	RIG-I-like Receptor Signaling		1	3	0.935	0.854	1.076	0.632127	0.391071	0.988602	9.37	18.97	16.37	95.7	107.7	96.7	High	High	High	1
FALSE	High	Master Protein	P51149	Ras-related protein Rab-7a OS=Homo sapiens OX=9606 GN=RAB7A PE=1 SV=1	RAB7A	14	Endocytosis; Amoebiasis; Tuberculosis; Phagosome; Salmonella infection	0	84.646	64	14	49	14	207	23.5	6.7	97.91	14	cell organization and biogenesis;cellular homeostasis;metabolic process;regulation of biological process;response to stimulus;transport	cytoplasm;cytosol;endosome;Golgi;membrane;vacuole	catalytic activity;nucleotide binding;protein binding	Pf00025, Pf00071, Pf01926, Pf04670, Pf07728, Pf08477	7879	ENSG00000075785.12		TBC/RABGAPs; Neutrophil degranulation; MHC class II antigen presentation; RAB GEFs exchange GTP for GDP on RABs; RAB geranylgeranylation	18	0	1.19	1	1.216	0.409164	0.950794	0.523995	14.86	17.58	4.54	113.1	94.7	92.2	High	High	High	1
FALSE	High	Master Protein	Q9BSJ8	Extended synaptotagmin-1 OS=Homo sapiens OX=9606 GN=ESYT1 PE=1 SV=1	ESYT1	17		0	84.632	21	17	38	17	1104	122.8	5.83	64.79	17	metabolic process;transport	endoplasmic reticulum;membrane	metal ion binding;protein binding	Pf00168	23344	ENSG00000139641.12		Glycosphingolipid metabolism	4	0	1.123	1.029	1.092	0.835556	0.851918	0.956996	21.91	29.01	17.67	105.6	98.2	96.2	High	High	High	1
FALSE	High	Master Protein	Q16401	26S proteasome non-ATPase regulatory subunit 5 OS=Homo sapiens OX=9606 GN=PSMD5 PE=1 SV=3	PSMD5	14		0	84.441	35	14	40	14	504	56.2	5.48	73.65	14	cell organization and biogenesis;metabolic process;regulation of biological process;response to stimulus;transport	cytosol;proteasome	protein binding	Pf10508	5711	ENSG00000095261.13	Proteasome Degradation; Parkin-Ubiquitin Proteasomal System pathway	Regulation of RAS by GAPs; CDT1 association with the CDC6:ORC:origin complex; Downstream TCR signaling; UCH proteinases; NIK-->noncanonical NF-kB signaling; Hh mutants that don't undergo autocatalytic processing are degraded by ERAD; SCF-beta-TrCP mediated degradation of Emi1; Cross-presentation of soluble exogenous antigens (endosomes); Separation of Sister Chromatids; Vpu mediated degradation o…	150	0	1.035	1.034	1.055	0.999627	0.85176	0.97596	15.29	19.57	8.49	104.7	99.6	95.7	High	High	High	1	Met-loss+Acetyl [N-Term]
FALSE	High	Master Protein	Q99623	Prohibitin-2 OS=Homo sapiens OX=9606 GN=PHB2 PE=1 SV=2	PHB2	13		0	84.438	50	13	56	13	299	33.3	9.83	112.42	13	cell organization and biogenesis;metabolic process;regulation of biological process;response to stimulus;transport	cell surface;cytoplasm;membrane;mitochondrion;nucleus	protein binding	Pf01145	11331	ENSG00000215021.8		Processing of SMDT1	3	0	1.07	0.978	1.096	0.920471	0.999414	0.956996	12.27	12.84	12.48	105.2	100.1	94.7	High	High	High	1
FALSE	High	Master Protein	Q9UHD8	Septin-9 OS=Homo sapiens OX=9606 GN=SEPTIN9 PE=1 SV=2	SEPT9	15	Bacterial invasion of epithelial cells	0	84.39	33	15	47	15	586	65.4	8.97	68.61	15	cell division;cell organization and biogenesis;regulation of biological process	cytoplasm;cytoskeleton	catalytic activity;nucleotide binding;protein binding	Pf00735, Pf01926, Pf03193, Pf04548	10801	ENSG00000184640.17			1	0	1.011	1.018	1.008	0.951655	0.888238	0.860228	22.45	18	21.13	106.5	90.4	103.1	High	High	High	1
FALSE	High	Master Protein	P36578	60S ribosomal protein L4 OS=Homo sapiens OX=9606 GN=RPL4 PE=1 SV=5	RPL4	14	Ribosome	0	84.219	30	14	60	14	427	47.7	11.06	104.74	14	cell organization and biogenesis;metabolic process;transport	cytoplasm;cytosol;endoplasmic reticulum;membrane;nucleus;ribosome	protein binding;RNA binding;structural molecule activity	Pf00573, Pf14374	6124	ENSG00000174444.14	Cytoplasmic Ribosomal Proteins	Peptide chain elongation; Eukaryotic Translation Termination; Viral mRNA Translation; L13a-mediated translational silencing of Ceruloplasmin expression; Nonsense Mediated Decay (NMD) independent of the Exon Junction Complex (EJC); Selenocysteine synthesis; Nonsense Mediated Decay (NMD) enhanced by the Exon Junction Complex (EJC); GTP hydrolysis and joining of the 60S ribosomal subunit; Major path…	34	0	1.011	0.987	1.046	0.952083	0.974735	0.961254	23.1	6.41	10.04	102.6	98.4	99	High	High	High	1
FALSE	High	Master Protein	P15170	Eukaryotic peptide chain release factor GTP-binding subunit ERF3A OS=Homo sapiens OX=9606 GN=GSPT1 PE=1 SV=1	GSPT1	16	mRNA surveillance pathway	0	84.038	40	16	59	7	499	55.7	5.62	80.81	16	cell organization and biogenesis;metabolic process	cytosol	catalytic activity;nucleotide binding;protein binding;RNA binding	Pf00009, Pf03143, Pf03144	2935	ENSG00000103342.12		Regulation of expression of SLITs and ROBOs; Nonsense Mediated Decay (NMD) independent of the Exon Junction Complex (EJC); Eukaryotic Translation Termination; Nonsense Mediated Decay (NMD) enhanced by the Exon Junction Complex (EJC)	12	8	1.093	0.951	1.08	0.865377	0.939427	0.983366	11.65	9.04	13.16	106.1	99.7	94.2	High	High	High	1
FALSE	High	Master Protein	O75390	Citrate synthase, mitochondrial OS=Homo sapiens OX=9606 GN=CS PE=1 SV=2	CS	15	Citrate cycle (TCA cycle); Carbon metabolism; Biosynthesis of amino acids; 2-Oxocarboxylic acid metabolism; Metabolic pathways; Glyoxylate and dicarboxylate metabolism	0	83.521	33	15	81	15	466	51.7	8.32	148.58	15	metabolic process	mitochondrion;nucleus;organelle lumen	catalytic activity;RNA binding	Pf00285	1431	ENSG00000062485.18	TCA Cycle and Deficiency of Pyruvate Dehydrogenase complex (PDHc); Amino Acid metabolism; TCA Cycle	Mitochondrial protein import; Metabolism of proteins; Citric acid cycle (TCA cycle)	15	0	1.077	0.856	1.236	0.905108	0.401717	0.420474	15.26	16.93	8.46	109	102.5	88.5	High	High	High	1
FALSE	High	Master Protein	P32322	Pyrroline-5-carboxylate reductase 1, mitochondrial OS=Homo sapiens OX=9606 GN=PYCR1 PE=1 SV=2	PYCR1	10	Biosynthesis of amino acids; Metabolic pathways; Arginine and proline metabolism	0	83.406	45	10	34	10	319	33.3	7.61	56.36	10	metabolic process;regulation of biological process;response to stimulus	mitochondrion;organelle lumen	catalytic activity;nucleotide binding;protein binding	Pf01210, Pf03807, Pf14748	5831	ENSG00000183010.16	Amino Acid metabolism; Urea cycle and metabolism of amino groups	Amino acid synthesis and interconversion (transamination)	8	0	1.159	1.15	0.925	0.687437	0.240493	0.354425	27.19	35.83	13.94	102.9	87	110.1	High	High	High	1	Met-loss+Acetyl [N-Term]
FALSE	High	Master Protein	Q16555	Dihydropyrimidinase-related protein 2 OS=Homo sapiens OX=9606 GN=DPYSL2 PE=1 SV=1	DPYSL2	13	Axon guidance	0	83.254	34	13	36	11	572	62.3	6.38	73.72	13	cell differentiation;cell organization and biogenesis;cellular component movement;development;metabolic process;regulation of biological process;response to stimulus;transport	cytoplasm;cytoskeleton;cytosol;membrane	catalytic activity;protein binding	Pf01979, Pf07969, Pf13147, Pf13594	1808	ENSG00000092964.17	Regulation of Microtubule Cytoskeleton; Brain-Derived Neurotrophic Factor (BDNF) signaling pathway	Recycling pathway of L1; CRMPs in Sema3A signaling	9	2	0.9	0.869	1.058	0.468387	0.673135	0.9861	4.43	11.05	17.23	95.9	108	96.2	High	High	High	1
FALSE	High	Master Protein	P12268	Inosine-5'-monophosphate dehydrogenase 2 OS=Homo sapiens OX=9606 GN=IMPDH2 PE=1 SV=2	IMPDH2	14	Purine metabolism; Metabolic pathways; Drug metabolism - other enzymes	0	83.164	30	14	51	13	514	55.8	6.9	76.7	14	cell organization and biogenesis;cell proliferation;metabolic process;response to stimulus;transport	cytoplasm;cytosol;extracellular;membrane;nucleus;organelle lumen	catalytic activity;DNA binding;metal ion binding;nucleotide binding;protein binding;RNA binding	Pf00478, Pf00571, Pf00977, Pf01070, Pf03060	3615	ENSG00000178035.11		Neutrophil degranulation; Purine ribonucleoside monophosphate biosynthesis	10	1	0.652	0.733	0.967	1.07125e-07	0.00192833	0.691567	27.15	23.52	25.43	75.4	129	95.5	High	High	High	1
FALSE	High	Master Protein	P61160	Actin-related protein 2 OS=Homo sapiens OX=9606 GN=ACTR2 PE=1 SV=1	ACTR2	9		0	83.052	31	9	44	9	394	44.7	6.74	83.94	9	cell division;cell organization and biogenesis;cellular component movement;regulation of biological process;response to stimulus;transport	cytoplasm;cytoskeleton;cytosol;extracellular;membrane;organelle lumen	nucleotide binding;protein binding;structural molecule activity	Pf00022	10097	ENSG00000138071.13	Association Between Physico-Chemical Features and Toxicity Associated Pathways; ESC Pluripotency Pathways	EPHB-mediated forward signaling; Neutrophil degranulation; Clathrin-mediated endocytosis; RHO GTPases Activate WASPs and WAVEs; Regulation of actin dynamics for phagocytic cup formation	18	0	1.175	0.947	1.087	0.478998	0.926445	0.973703	28.88	9.23	13.59	109.5	93.8	96.7	High	High	High	1
FALSE	High	Master Protein	P54578	Ubiquitin carboxyl-terminal hydrolase 14 OS=Homo sapiens OX=9606 GN=USP14 PE=1 SV=3	USP14	14		0	82.753	37	14	44	14	494	56	5.3	62.04	14	cell communication;metabolic process;regulation of biological process	cell surface;cytoplasm;cytosol;membrane;nucleus;proteasome	catalytic activity;enzyme regulator activity;protein binding	Pf00443, Pf13423	9097	ENSG00000101557.14		Ub-specific processing proteases	4	0	1.104	0.962	1.182	0.830479	0.96481	0.695862	16.3	15.61	11.96	110.2	98.5	91.3	High	High	High	1	Met-loss [N-Term]
FALSE	High	Master Protein	Q15459	Splicing factor 3A subunit 1 OS=Homo sapiens OX=9606 GN=SF3A1 PE=1 SV=1	SF3A1	16	Spliceosome	0	82.703	30	16	39	16	793	88.8	5.22	58.86	16	cell organization and biogenesis;metabolic process;regulation of biological process	nucleus;spliceosomal complex	protein binding;RNA binding	Pf00240, Pf01805, Pf12230, Pf14560	10291	ENSG00000099995.18	mRNA Processing	mRNA Splicing - Major Pathway	6	0	1.121	1.023	1.147	0.835556	0.863111	0.811925	14.43	9.86	14.14	109.7	102.5	87.8	High	High	High	1	Met-loss [N-Term]
FALSE	High	Master Protein	P62701	40S ribosomal protein S4, X isoform OS=Homo sapiens OX=9606 GN=RPS4X PE=1 SV=2	RPS4X	17	Ribosome	0	82.673	50	17	66	17	263	29.6	10.15	115.26	17	cell organization and biogenesis;development;metabolic process;regulation of biological process;transport	cytoplasm;cytosol;membrane;ribosome	protein binding;RNA binding;structural molecule activity	Pf00900, Pf08071	6191	ENSG00000198034.10	Cytoplasmic Ribosomal Proteins	Peptide chain elongation; Eukaryotic Translation Termination; Viral mRNA Translation; Formation of the ternary complex, and subsequently, the 43S complex; L13a-mediated translational silencing of Ceruloplasmin expression; Selenocysteine synthesis; Nonsense Mediated Decay (NMD) independent of the Exon Junction Complex (EJC); Nonsense Mediated Decay (NMD) enhanced by the Exon Junction Complex (EJC)…	38	0	0.966	1.019	0.934	0.81191	0.899328	0.471948	12.44	8.94	7.2	98.1	98.3	103.6	High	High	High	1
FALSE	High	Master Protein	O75694	Nuclear pore complex protein Nup155 OS=Homo sapiens OX=9606 GN=NUP155 PE=1 SV=1	NUP155	17	RNA transport	0	82.419	15	17	44	17	1391	155.1	6.16	55.34	17	cell organization and biogenesis;metabolic process;regulation of biological process;transport	membrane;nucleus	protein binding;structural molecule activity;transporter activity	Pf03177, Pf08801	9631	ENSG00000113569.15		Rev-mediated nuclear export of HIV RNA; ISG15 antiviral mechanism; NEP/NS2 Interacts with the Cellular Export Machinery; tRNA processing in the nucleus; Transcriptional regulation by small RNAs; Nuclear Pore Complex (NPC) Disassembly; Regulation of Glucokinase by Glucokinase Regulatory Protein; Vpr-mediated nuclear import of PICs; Regulation of HSF1-mediated heat shock response; snRNP Assembly; S…	64	0	1.127	0.916	1.09	0.776529	0.861539	0.973238	22.59	18.14	12.14	100.6	105.9	93.5	High	High	High	1	Met-loss [N-Term]
FALSE	High	Master Protein	Q13347	Eukaryotic translation initiation factor 3 subunit I OS=Homo sapiens OX=9606 GN=EIF3I PE=1 SV=1	EIF3I	11	RNA transport	0	82.283	46	11	49	11	325	36.5	5.64	81.83	11	cell organization and biogenesis;metabolic process;regulation of biological process	cytoplasm;cytosol	protein binding;RNA binding	Pf00400	8668	ENSG00000084623.11	Translation Factors	Formation of the ternary complex, and subsequently, the 43S complex; L13a-mediated translational silencing of Ceruloplasmin expression; Translation initiation complex formation; GTP hydrolysis and joining of the 60S ribosomal subunit; Formation of a pool of free 40S subunits; Ribosomal scanning and start codon recognition	13	0	1.111	1.019	0.982	0.810022	0.899328	0.748438	16.15	13.66	6.87	101.7	93.8	104.6	High	High	High	1
FALSE	High	Master Protein	Q9Y678	Coatomer subunit gamma-1 OS=Homo sapiens OX=9606 GN=COPG1 PE=1 SV=1	COPG1	17		0	82.159	25	17	44	15	874	97.7	5.47	56.04	17	cellular component movement;transport	cytoplasm;cytosol;Golgi;membrane	protein binding;structural molecule activity	Pf01602, Pf08752	22820	ENSG00000181789.14		COPI-dependent Golgi-to-ER retrograde traffic; COPI-mediated anterograde transport	11	2	1.028	1.015	1.058	0.991411	0.911108	0.980628	13.53	13.84	11.23	103.2	97.6	99.2	High	High	High	1
FALSE	High	Master Protein	P17844	Probable ATP-dependent RNA helicase DDX5 OS=Homo sapiens OX=9606 GN=DDX5 PE=1 SV=1	DDX5	18	Spliceosome; Proteoglycans in cancer; Transcriptional misregulation in cancer	0	81.98	32	18	66	14	614	69.1	8.92	93.94	18	cell differentiation;cell growth;cell organization and biogenesis;metabolic process;regulation of biological process;response to stimulus	cytoplasm;membrane;nucleus;spliceosomal complex	catalytic activity;nucleotide binding;protein binding;RNA binding	Pf00270, Pf00271, Pf08061	1655	ENSG00000108654.13		mRNA Splicing - Major Pathway	7	0	1.001	0.899	1.158	0.918608	0.719205	0.779833	13.8	13.71	10.79	112.4	109.6	78	High	High	High	1
FALSE	High	Master Protein	P49773	Histidine triad nucleotide-binding protein 1 OS=Homo sapiens OX=9606 GN=HINT1 PE=1 SV=2	HINT1	5		0	81.485	56	5	26	5	126	13.8	6.95	74.16	5	cell death;metabolic process;regulation of biological process;response to stimulus	cytoplasm;cytoskeleton;cytosol;membrane;nucleus	catalytic activity;nucleotide binding;protein binding	Pf01230, Pf11969	3094	ENSG00000169567.11			0	0	1.189	1.091	1.083	0.414082	0.563463	0.980628	3.59	10.74	7.65	111	84.8	104.1	High	High	High	1
FALSE	High	Master Protein	Q9NYL9	Tropomodulin-3 OS=Homo sapiens OX=9606 GN=TMOD3 PE=1 SV=1	TMOD3	11		0	81.395	45	11	33	11	352	39.6	5.19	56.65	11	cell organization and biogenesis;regulation of biological process	cytoplasm;cytoskeleton	protein binding	Pf03250	29766	ENSG00000138594.13		Striated Muscle Contraction	2	0	0.896	1.07	0.939	0.448225	0.684237	0.471948	9.43	27.04	11.61	88.9	100.5	110.6	High	High	High	1
FALSE	High	Master Protein	P54727	UV excision repair protein RAD23 homolog B OS=Homo sapiens OX=9606 GN=RAD23B PE=1 SV=1	RAD23B	15	Protein processing in endoplasmic reticulum; Nucleotide excision repair	0	81.216	49	15	54	13	409	43.1	4.84	83.64	15	cell organization and biogenesis;metabolic process;regulation of biological process;response to stimulus	cytoplasm;cytosol;nucleus;proteasome	DNA binding;protein binding	Pf00240, Pf00627, Pf09280, Pf11976, Pf13881	5887	ENSG00000119318.12		Josephin domain DUBs; Formation of Incision Complex in GG-NER; DNA Damage Recognition in GG-NER; N-glycan trimming in the ER and Calnexin/Calreticulin cycle	13	2	0.976	0.903	1.131	0.848093	0.736911	0.874575	17.58	17.86	15.09	100.3	106.7	93	High	High	High	1
FALSE	High	Master Protein	P51665	26S proteasome non-ATPase regulatory subunit 7 OS=Homo sapiens OX=9606 GN=PSMD7 PE=1 SV=2	PSMD7	11	Epstein-Barr virus infection; Proteasome	0	81.116	40	11	42	11	324	37	6.77	72.61	11	metabolic process;regulation of biological process;response to stimulus;transport	cytosol;extracellular;membrane;nucleus;organelle lumen;proteasome	catalytic activity;protein binding	Pf01398, Pf13012	5713	ENSG00000103035.10	Proteasome Degradation; Parkin-Ubiquitin Proteasomal System pathway	Regulation of RAS by GAPs; CDT1 association with the CDC6:ORC:origin complex; Downstream TCR signaling; UCH proteinases; NIK-->noncanonical NF-kB signaling; Hh mutants that don't undergo autocatalytic processing are degraded by ERAD; SCF-beta-TrCP mediated degradation of Emi1; Neutrophil degranulation; Cross-presentation of soluble exogenous antigens (endosomes); Separation of Sister Chromatids; …	153	0	0.969	1.011	1.008	0.826647	0.911108	0.839847	36.13	23.49	21.36	91.2	120.9	87.8	High	High	High	1	Met-loss [N-Term]
FALSE	High	Master Protein	P48444	Coatomer subunit delta OS=Homo sapiens OX=9606 GN=ARCN1 PE=1 SV=1	ARCN1	17		0	80.85	37	17	44	17	511	57.2	6.21	72.34	17	response to stimulus;transport	cytoplasm;cytosol;endoplasmic reticulum;Golgi;membrane	RNA binding	Pf00928	372	ENSG00000095139.13	miR-517 relationship with ARCN1 and USP1	COPI-dependent Golgi-to-ER retrograde traffic; COPI-mediated anterograde transport	12	0	0.976	1	0.968	0.8475	0.95249	0.694919	21.19	24.55	16.18	102.8	100.8	96.4	High	High	High	1
FALSE	High	Master Protein	P55084	Trifunctional enzyme subunit beta, mitochondrial OS=Homo sapiens OX=9606 GN=HADHB PE=1 SV=3	HADHB	16	Fatty acid degradation; Fatty acid elongation; Metabolic pathways; Valine, leucine and isoleucine degradation; Fatty acid metabolism	0	80.297	37	16	52	16	474	51.3	9.41	67.86	16	metabolic process	endoplasmic reticulum;membrane;mitochondrion	catalytic activity;protein binding;RNA binding	Pf00108, Pf00109, Pf02803	3032	ENSG00000138029.13	Fatty Acid Beta Oxidation; Valproic acid pathway; Sudden Infant Death Syndrome (SIDS) Susceptibility Pathways	Beta oxidation of hexanoyl-CoA to butanoyl-CoA; Beta oxidation of lauroyl-CoA to decanoyl-CoA-CoA; Beta oxidation of palmitoyl-CoA to myristoyl-CoA; Beta oxidation of myristoyl-CoA to lauroyl-CoA; Acyl chain remodeling of CL; Beta oxidation of decanoyl-CoA to octanoyl-CoA-CoA; mitochondrial fatty acid beta-oxidation of unsaturated fatty acids; Beta oxidation of octanoyl-CoA to hexanoyl-CoA	23	0	1.031	0.841	1.164	0.991765	0.415044	0.747962	17.92	25.56	8.23	110.5	95.5	94	High	High	High	1
FALSE	High	Master Protein	Q13283	Ras GTPase-activating protein-binding protein 1 OS=Homo sapiens OX=9606 GN=G3BP1 PE=1 SV=1	G3BP1	11		0	80.177	39	11	47	10	466	52.1	5.52	67.29	11	metabolic process;regulation of biological process;response to stimulus;transport	cytoplasm;cytosol;membrane;nucleus	catalytic activity;DNA binding;nucleotide binding;protein binding;RNA binding	Pf00076, Pf02136, Pf13893, Pf14259	10146	ENSG00000145907.14			0	1	1.091	1.002	1.08	0.868089	0.947902	0.985543	21.56	18.28	6.55	105.2	97.9	96.9	High	High	High	1	Met-loss [N-Term]
FALSE	High	Master Protein	Q9BWM7	Sideroflexin-3 OS=Homo sapiens OX=9606 GN=SFXN3 PE=1 SV=3	SFXN3	12		0	79.809	50	12	38	11	321	35.5	9.1	78.93	12	transport	membrane;mitochondrion	transporter activity	Pf03820	81855	ENSG00000107819.13			0	1	1.032	1.069	0.991	0.99382	0.694199	0.794063	15.68	21.54	9.82	99	100.6	100.4	High	High	High	1
FALSE	High	Master Protein	P21266	Glutathione S-transferase Mu 3 OS=Homo sapiens OX=9606 GN=GSTM3 PE=1 SV=3	GSTM3	12	Glutathione metabolism; Metabolism of xenobiotics by cytochrome P450; Drug metabolism - cytochrome P450; Chemical carcinogenesis; Platinum drug resistance	0	79.552	49	12	47	12	225	26.5	5.54	92.18	12	metabolic process;response to stimulus	cytoplasm;cytosol;nucleus	catalytic activity;protein binding	Pf00043, Pf02798, Pf14497	2947	ENSG00000134202.10	NRF2 pathway; Exercise-induced Circadian Regulation; Metapathway biotransformation	Glutathione conjugation	12	0	1.055	0.948	1.136	0.969937	0.929865	0.861814	19.1	10.22	6.85	105.8	99.5	94.7	High	High	High	1
FALSE	High	Master Protein	P35237	Serpin B6 OS=Homo sapiens OX=9606 GN=SERPINB6 PE=1 SV=3	SERPINB6	14	Amoebiasis	0	79.523	52	14	30	14	376	42.6	5.27	53.53	14	regulation of biological process;response to stimulus;transport	cytoplasm;cytosol;extracellular;membrane;nucleus	enzyme regulator activity;protein binding	Pf00079	5269	ENSG00000124570.17	Ectoderm Differentiation	Dissolution of Fibrin Clot; Neutrophil degranulation	7	0	1.074	0.958	1.034	0.925671	0.975705	0.91747	23.73	26.03	14.8	106.3	94	99.7	High	High	High	1
FALSE	High	Master Protein	P22061	Protein-L-isoaspartate(D-aspartate) O-methyltransferase OS=Homo sapiens OX=9606 GN=PCMT1 PE=1 SV=4	PCMT1	10		0	79.489	54	10	67	10	227	24.6	7.21	129.06	10	metabolic process	cytoplasm;cytosol	catalytic activity;protein binding	Pf01135, Pf01209, Pf05175, Pf06325, Pf08241, Pf12847, Pf13489, Pf13659, Pf13847	5110			Protein repair	2	0	0.985	1.099	0.89	0.875272	0.516199	0.205729	32.24	31.99	5.79	93.8	103.1	103.1	High	High	High	1
FALSE	High	Master Protein	P30520	Adenylosuccinate synthetase isozyme 2 OS=Homo sapiens OX=9606 GN=ADSS2 PE=1 SV=3	ADSS	14	Purine metabolism; Alanine, aspartate and glutamate metabolism; Metabolic pathways	0	79.343	38	14	30	13	456	50.1	6.55	51.53	14	metabolic process;response to stimulus	cytoplasm;cytosol;membrane	catalytic activity;metal ion binding;nucleotide binding;protein binding	Pf00709	159	ENSG00000035687.9	Nucleotide Metabolism	Purine ribonucleoside monophosphate biosynthesis	8	0	0.995	0.907	1.095	0.905108	0.845167	0.952629	19.89	25.87	9.72	106.5	100.7	92.7	High	High	High	1
FALSE	High	Master Protein	Q15637	Splicing factor 1 OS=Homo sapiens OX=9606 GN=SF1 PE=1 SV=4	SF1	11		0	79.215	22	11	53	11	639	68.3	8.98	85.82	11	cell differentiation;cell organization and biogenesis;metabolic process;regulation of biological process	nucleus;ribosome;spliceosomal complex	metal ion binding;protein binding;RNA binding	Pf00013, Pf00098, Pf13014	7536	ENSG00000168066.20		mRNA Splicing - Major Pathway	4	0	0.966	0.929	0.972	0.807095	0.867664	0.710661	16.13	5.38	21.76	105.6	99.3	95.1	High	High	High	1	Met-loss+Acetyl [N-Term]
FALSE	High	Master Protein	Q9UG63	ATP-binding cassette sub-family F member 2 OS=Homo sapiens OX=9606 GN=ABCF2 PE=1 SV=2	ABCF2	19		0	79.189	32	19	61	19	623	71.2	7.37	85.02	19	transport	membrane;mitochondrion	catalytic activity;nucleotide binding;transporter activity	Pf00005, Pf12848	10061	ENSG00000033050.7			0	0	0.985	0.955	1.01	0.876995	0.948251	0.867945	11.93	18.72	14.38	98.1	103.8	98.1	High	High	High	1
FALSE	High	Master Protein	P17174	Aspartate aminotransferase, cytoplasmic OS=Homo sapiens OX=9606 GN=GOT1 PE=1 SV=3	GOT1	13	Phenylalanine, tyrosine and tryptophan biosynthesis; Arginine biosynthesis; Tyrosine metabolism; Carbon metabolism; Alanine, aspartate and glutamate metabolism; Phenylalanine metabolism; Biosynthesis of amino acids; 2-Oxocarboxylic acid metabolism; Metabolic pathways; Cysteine and methionine metabolism; Arginine and proline metabolism	0	79.166	43	13	30	13	413	46.2	7.01	40.85	13	metabolic process;regulation of biological process;response to stimulus	cytoplasm;cytosol;mitochondrion;nucleus;vacuole	catalytic activity	Pf00155	2805	ENSG00000120053.10	Alanine and aspartate metabolism; Trans-sulfuration pathway; Amino Acid metabolism; Glycolysis and Gluconeogenesis	Gluconeogenesis; Amino acid synthesis and interconversion (transamination); Methionine salvage pathway	24	0	1.134	0.86	1.195	0.835556	0.692556	0.713395	21.91	5.58	7.19	104.9	110.2	84.9	High	High	High	1	Met-loss [N-Term]
FALSE	High	Master Protein	P05387	60S acidic ribosomal protein P2 OS=Homo sapiens OX=9606 GN=RPLP2 PE=1 SV=1	RPLP2	9	Ribosome	0	79.034	96	9	62	8	115	11.7	4.54	147.02	9	cell organization and biogenesis;metabolic process;transport	cytosol;membrane;ribosome	protein binding;structural molecule activity	Pf00428	6181	ENSG00000177600.8	Cytoplasmic Ribosomal Proteins	Peptide chain elongation; Eukaryotic Translation Termination; Viral mRNA Translation; L13a-mediated translational silencing of Ceruloplasmin expression; Nonsense Mediated Decay (NMD) independent of the Exon Junction Complex (EJC); Selenocysteine synthesis; Nonsense Mediated Decay (NMD) enhanced by the Exon Junction Complex (EJC); GTP hydrolysis and joining of the 60S ribosomal subunit; Major path…	34	1	1.171	1.041	1.046	0.490285	0.819665	0.962202	12.68	19.02	9.43	107.7	96.8	95.5	High	High	High	1
FALSE	High	Master Protein	Q9UMX0	Ubiquilin-1 OS=Homo sapiens OX=9606 GN=UBQLN1 PE=1 SV=2	UBQLN1	10	Protein processing in endoplasmic reticulum	0	79.017	31	10	28	5	589	62.5	5.11	66.16	10	cell communication;cell organization and biogenesis;metabolic process;regulation of biological process;response to stimulus	cytoplasm;cytosol;endoplasmic reticulum;membrane;nucleus;proteasome;vacuole	protein binding	Pf00240, Pf00627, Pf11976	29979	ENSG00000135018.13		Cargo recognition for clathrin-mediated endocytosis	5	4	1.01	0.957	1.185	0.951655	0.971112	0.67118	13.81	21.92	4.39	95.7	108.8	95.5	High	High	High	1	Met-loss+Acetyl [N-Term]
FALSE	High	Master Protein	P46379	Large proline-rich protein BAG6 OS=Homo sapiens OX=9606 GN=BAG6 PE=1 SV=2	BAG6	17		0	78.901	23	17	58	17	1132	119.3	5.6	69.36	17	cell death;cell differentiation;cell organization and biogenesis;metabolic process;regulation of biological process;response to stimulus;transport	cytoplasm;cytosol;extracellular;membrane;nucleus	protein binding	Pf00240, Pf11976, Pf12057, Pf13881	7917	ENSG00000204463.12; ENSG00000096155.15; ENSG00000229524.10; ENSG00000233348.10			0	0	1.003	1.034	0.953	0.922286	0.847303	0.604571	8.18	10.53	15.52	99.9	100.1	100	High	High	High	1
FALSE	High	Master Protein	Q8WWM7	Ataxin-2-like protein OS=Homo sapiens OX=9606 GN=ATXN2L PE=1 SV=2	ATXN2L	15		0	78.492	19	15	41	15	1075	113.3	8.59	50.7	15	cell organization and biogenesis;regulation of biological process	cytoplasm;cytosol;membrane;nucleus	protein binding;RNA binding	Pf06741, Pf07145, Pf09770, Pf14438	11273	ENSG00000168488.18			0	0	0.978	1.12	0.888	0.871147	0.45969	0.213819	25.63	7.55	8.37	99	107.5	93.5	High	High	High	1	Acetyl [N-Term]
FALSE	High	Master Protein	P63244	Receptor of activated protein C kinase 1 OS=Homo sapiens OX=9606 GN=RACK1 PE=1 SV=3	GNB2L1; RACK1	13	Measles	0	78.468	38	13	55	13	317	35.1	7.69	77.04	13	cell death;cellular homeostasis;development;metabolic process;regulation of biological process;response to stimulus	cytoplasm;cytosol;membrane;mitochondrion;nucleus;ribosome	enzyme regulator activity;protein binding;RNA binding;structural molecule activity	Pf00400	10399	ENSG00000204628.11	Androgen receptor signaling pathway; Brain-Derived Neurotrophic Factor (BDNF) signaling pathway; VEGFA-VEGFR2 Signaling Pathway; Interferon type I signaling pathways	Regulation of TNFR1 signaling; TNFR1-mediated ceramide production; TNFR1-induced NFkappaB signaling pathway	11	0	1.002	0.938	1.135	0.919005	0.893657	0.865887	7.68	17.84	12.94	107.3	99.7	93.1	High	High	High	1	Met-loss+Acetyl [N-Term]; Acetyl [N-Term]
FALSE	High	Master Protein	P32121	Beta-arrestin-2 OS=Homo sapiens OX=9606 GN=ARRB2 PE=1 SV=2	ARRB2	11	Dopaminergic synapse; Endocytosis; MAPK signaling pathway; Olfactory transduction; Morphine addiction; Hedgehog signaling pathway; Chemokine signaling pathway	0	78.049	30	11	44	11	409	46.1	7.69	79.44	11	cell organization and biogenesis;cellular component movement;metabolic process;regulation of biological process;response to stimulus;transport	cytoplasm;cytosol;membrane;nucleus	protein binding;structural molecule activity	Pf00339, Pf02752	409	ENSG00000141480.17	Corticotropin-releasing hormone signaling pathway; Myometrial Relaxation and Contraction Pathways; Wnt Signaling Pathway Netpath; MAPK Signaling Pathway; VEGFA-VEGFR2 Signaling Pathway; Chemokine signaling pathway; Calcium Regulation in the Cardiac Cell	Activated NOTCH1 Transmits Signal to the Nucleus; Cargo recognition for clathrin-mediated endocytosis; G alpha (s) signalling events; Signaling by BRAF and RAF fusions; Ub-specific processing proteases; MAP2K and MAPK activation; Signaling by RAS mutants; Signaling by high-kinase activity BRAF mutants; Signaling by moderate kinase activity BRAF mutants; Thrombin signalling through proteinase acti…	55	0	0.892	1.029	0.817	0.335853	0.854504	0.0175111	13.52	21.78	17.54	93.3	101.6	105.1	High	High	High	1
FALSE	High	Master Protein	Q9UBE0	SUMO-activating enzyme subunit 1 OS=Homo sapiens OX=9606 GN=SAE1 PE=1 SV=1	SAE1	14	Ubiquitin mediated proteolysis	0	77.983	50	14	41	14	346	38.4	5.3	56.99	14	metabolic process;regulation of biological process	cytoplasm;nucleus	catalytic activity;enzyme regulator activity;protein binding	Pf00899	10055	ENSG00000142230.11		SUMO is conjugated to E1 (UBA2:SAE1); SUMO is transferred from E1 to E2 (UBE2I, UBC9)	7	0	1.204	1.013	1.174	0.334832	0.914065	0.718448	5.91	18.36	13.71	109	93.2	97.8	High	High	High	1	Met-loss [N-Term]
FALSE	High	Master Protein	Q96HC4	PDZ and LIM domain protein 5 OS=Homo sapiens OX=9606 GN=PDLIM5 PE=1 SV=5	PDLIM5	12		0	77.762	31	12	31	12	596	63.9	8.21	60.03	12	cell growth;regulation of biological process	cytoplasm;cytoskeleton;cytosol;membrane	metal ion binding;protein binding	Pf00412, Pf00595, Pf13180	10611	ENSG00000163110.14		Neurexins and neuroligins	3	0	0.781	0.883	1.045	0.0103438	0.691377	0.956996	22.52	25.23	17.34	96.2	92.2	111.6	High	High	High	1	Met-loss+Acetyl [N-Term]
FALSE	High	Master Protein	P22392	Nucleoside diphosphate kinase B OS=Homo sapiens OX=9606 GN=NME2 PE=1 SV=1	NME2; NME1-NME2	10	Purine metabolism; Metabolic pathways; Pyrimidine metabolism	0	77.578	68	10	39	6	152	17.3	8.41	58.65	10	cell organization and biogenesis;cellular homeostasis;metabolic process;regulation of biological process;response to stimulus;transport	cytoplasm;cytosol;extracellular;membrane;nucleus;organelle lumen	catalytic activity;DNA binding;metal ion binding;nucleotide binding;protein binding	Pf00334	4831; 654364	ENSG00000243678.11	Nucleotide Metabolism	Interconversion of nucleotide di- and triphosphates; Neutrophil degranulation	10	0	0.848	0.755	1.202	0.113305	0.00727615	0.604571	14.44	42.76	26.13	105.6	102.5	92	High	High	High	1
FALSE	High	Master Protein	Q15021	Condensin complex subunit 1 OS=Homo sapiens OX=9606 GN=NCAPD2 PE=1 SV=3	NCAPD2	20		0	77.562	17	20	45	20	1401	157.1	6.61	38.88	20	cell division;cell organization and biogenesis;metabolic process	chromosome;cytoplasm;cytosol;membrane;nucleus	protein binding	Pf12717, Pf12922	9918	ENSG00000010292.12		Condensation of Prometaphase Chromosomes	5	0	0.891	1.056	0.857	0.416264	0.736911	0.0626295	15.62	25.83	13.61	88.8	103.1	108.1	High	High	High	1
FALSE	High	Master Protein	Q9H4M9	EH domain-containing protein 1 OS=Homo sapiens OX=9606 GN=EHD1 PE=1 SV=2	EHD1	20	Endocytosis	0	77.372	42	20	44	17	534	60.6	6.83	40.12	20	cell organization and biogenesis;coagulation;regulation of biological process;response to stimulus;transport	endosome;membrane	metal ion binding;nucleotide binding;protein binding	Pf00350, Pf01926, Pf12763	10938	ENSG00000110047.17	Insulin Signaling	Factors involved in megakaryocyte development and platelet production	4	3	1.143	0.985	1.139	0.68853	0.961553	0.860228	25.48	18.07	17.55	114.2	90.6	95.2	High	High	High	1	Acetyl [N-Term]
FALSE	High	Master Protein	P17066	Heat shock 70 kDa protein 6 OS=Homo sapiens OX=9606 GN=HSPA6 PE=1 SV=2	HSPA6	16	Endocytosis; Longevity regulating pathway - multiple species; Epstein-Barr virus infection; Spliceosome; MAPK signaling pathway; Protein processing in endoplasmic reticulum; Toxoplasmosis; Measles; Influenza A; Estrogen signaling pathway; Legionellosis; Antigen processing and presentation	0	77.015	31	16	56	7	643	71	6.14	105.25	16	cell organization and biogenesis;metabolic process;response to stimulus;transport	cytoplasm;cytosol;extracellular;organelle lumen	catalytic activity;nucleotide binding;protein binding	Pf00012, Pf06723	3310	ENSG00000173110.7	Parkin-Ubiquitin Proteasomal System pathway	Neutrophil degranulation; Regulation of HSF1-mediated heat shock response	20	0	1.394	1.702	0.819	0.54981	0.0169417	0.316955	19.87	28.49	8.51	101.7	75	123.3	High	High	High	1
FALSE	High	Master Protein	Q99536	Synaptic vesicle membrane protein VAT-1 homolog OS=Homo sapiens OX=9606 GN=VAT1 PE=1 SV=2	VAT1	9		0	76.975	32	9	33	9	393	41.9	6.29	94.43	9	metabolic process;regulation of biological process;transport	cytoplasm;extracellular;membrane;mitochondrion;organelle lumen	catalytic activity;metal ion binding	Pf00107, Pf08240, Pf13602	10493	ENSG00000108828.15		Neutrophil degranulation	3	0	0.896	0.856	1.025	0.433676	0.557903	0.909059	14	27.64	23.49	103.3	114.3	82.4	High	High	High	1
FALSE	High	Master Protein	Q9UJU6	Drebrin-like protein OS=Homo sapiens OX=9606 GN=DBNL PE=1 SV=1	DBNL	10		0	76.802	32	10	31	10	430	48.2	5.05	66.37	10	cell organization and biogenesis;regulation of biological process;response to stimulus;transport	cytoplasm;cytoskeleton;cytosol;endosome;extracellular;Golgi;membrane;organelle lumen	enzyme regulator activity;protein binding	Pf00018, Pf00241, Pf07653, Pf14604	28988	ENSG00000136279.20	T-Cell antigen Receptor (TCR) Signaling Pathway	Neutrophil degranulation; Caspase-mediated cleavage of cytoskeletal proteins; Neurexins and neuroligins	12	0	1.044	0.994	1.101	0.999627	0.950665	0.966436	16.58	7.97	17.87	94.2	107.5	98.3	High	High	High	1
FALSE	High	Master Protein	P07951	Tropomyosin beta chain OS=Homo sapiens OX=9606 GN=TPM2 PE=1 SV=1	TPM2	15	Dilated cardiomyopathy; Adrenergic signaling in cardiomyocytes; Cardiac muscle contraction; Hypertrophic cardiomyopathy (HCM)	0	76.799	39	15	52	3	284	32.8	4.7	88.8	15	cell organization and biogenesis;cellular component movement;regulation of biological process	cytoplasm;cytoskeleton;cytosol	protein binding;structural molecule activity	Pf00261, Pf12718	7169	ENSG00000198467.13	Striated Muscle Contraction	Smooth Muscle Contraction; Striated Muscle Contraction	8	3	1.274	1.137	0.999	0.243197	0.325459	0.832859	5.12	2.77	11.04	106.4	86.8	106.9	High	High	High	1
FALSE	High	Master Protein	O00116	Alkyldihydroxyacetonephosphate synthase, peroxisomal OS=Homo sapiens OX=9606 GN=AGPS PE=1 SV=1	AGPS	14	Peroxisome; Ether lipid metabolism; Metabolic pathways	0	76.765	29	14	42	14	658	72.9	7.34	62.11	14	metabolic process	membrane;mitochondrion;organelle lumen	catalytic activity;nucleotide binding;protein binding	Pf01565, Pf02913	8540	ENSG00000018510.13	Triacylglyceride Synthesis	Plasmalogen biosynthesis	7	0	0.942	0.921	1.057	0.735094	0.893657	0.9861	18.19	8.85	11.18	102.5	105.3	92.2	High	High	High	1
FALSE	High	Master Protein	O43175	D-3-phosphoglycerate dehydrogenase OS=Homo sapiens OX=9606 GN=PHGDH PE=1 SV=4	PHGDH	12	Carbon metabolism; Glycine, serine and threonine metabolism; Biosynthesis of amino acids; Metabolic pathways	0	76.731	26	12	46	12	533	56.6	6.71	76.27	12	metabolic process	cytosol	catalytic activity;nucleotide binding	Pf00389, Pf02826	26227	ENSG00000092621.11	Trans-sulfuration and one carbon metabolism	Serine biosynthesis	9	0	0.913	0.997	0.934	0.479476	0.95973	0.473231	15.26	12.66	7.43	92.6	104	103.4	High	High	High	1
FALSE	High	Master Protein	P62750	60S ribosomal protein L23a OS=Homo sapiens OX=9606 GN=RPL23A PE=1 SV=1	RPL23A	11	Ribosome	0	76.717	52	11	53	11	156	17.7	10.45	101.57	11	cell organization and biogenesis;cell proliferation;metabolic process;transport	cytoplasm;cytosol;nucleus;ribosome	protein binding;RNA binding;structural molecule activity	Pf00276, Pf03939	6147	ENSG00000198242.13	Cytoplasmic Ribosomal Proteins	Peptide chain elongation; Eukaryotic Translation Termination; Viral mRNA Translation; L13a-mediated translational silencing of Ceruloplasmin expression; Nonsense Mediated Decay (NMD) independent of the Exon Junction Complex (EJC); Selenocysteine synthesis; Nonsense Mediated Decay (NMD) enhanced by the Exon Junction Complex (EJC); GTP hydrolysis and joining of the 60S ribosomal subunit; Major path…	34	0	1.067	1.105	0.991	0.93172	0.478473	0.796087	35.64	39.47	32.09	100.4	99.2	100.4	High	High	High	1
FALSE	High	Master Protein	P61106	Ras-related protein Rab-14 OS=Homo sapiens OX=9606 GN=RAB14 PE=1 SV=4	RAB14	10	AMPK signaling pathway	0	76.457	63	10	38	10	215	23.9	6.21	61.21	10	cell organization and biogenesis;defense response;metabolic process;regulation of biological process;response to stimulus;transport	cytosol;endoplasmic reticulum;endosome;Golgi;membrane;vacuole	catalytic activity;nucleotide binding;protein binding	Pf00009, Pf00025, Pf00071, Pf04670, Pf08477	51552	ENSG00000119396.10	Focal Adhesion-PI3K-Akt-mTOR-signaling pathway	Translocation of GLUT4 to the plasma membrane; Neutrophil degranulation; Synthesis of PIPs at the plasma membrane; RAB GEFs exchange GTP for GDP on RABs; RAB geranylgeranylation	18	0	1.061	1.005	1.205	0.951655	0.942218	0.583675	16.4	20.48	19.13	106.4	95.2	98.4	High	High	High	1	Met-loss+Acetyl [N-Term]
FALSE	High	Master Protein	P17931	Galectin-3 OS=Homo sapiens OX=9606 GN=LGALS3 PE=1 SV=5	LGALS3	8		0	76.444	38	8	54	8	250	26.1	8.56	93.51	8	cell differentiation;cellular component movement;defense response;metabolic process;regulation of biological process;response to stimulus;transport	cytoplasm;extracellular;membrane;nucleus;spliceosomal complex	protein binding;RNA binding	Pf00337	3958	ENSG00000131981.15	AGE/RAGE pathway; Spinal Cord Injury	RUNX2 regulates genes involved in differentiation of myeloid cells; Advanced glycosylation endproduct receptor signaling; Neutrophil degranulation; RUNX1 regulates transcription of genes involved in differentiation of myeloid cells	13	0	1.08	0.891	1.124	0.902509	0.678239	0.893611	11.47	19.74	6.95	106.3	100.3	93.5	High	High	High	1
FALSE	High	Master Protein	P52907	F-actin-capping protein subunit alpha-1 OS=Homo sapiens OX=9606 GN=CAPZA1 PE=1 SV=3	CAPZA1	9	Endocytosis	0	76.366	55	9	40	7	286	32.9	5.69	99.95	9	cell organization and biogenesis;cellular component movement;coagulation;defense response;regulation of biological process;response to stimulus;transport	cytoplasm;cytoskeleton;cytosol;extracellular	protein binding	Pf01267	829	ENSG00000116489.12		COPI-independent Golgi-to-ER retrograde traffic; Gene and protein expression by JAK-STAT signaling after Interleukin-12 stimulation; Advanced glycosylation endproduct receptor signaling; Factors involved in megakaryocyte development and platelet production; COPI-mediated anterograde transport; MHC class II antigen presentation; HSP90 chaperone cycle for steroid hormone receptors (SHR); Interleuki…	26	0	1.086	0.904	1.012	0.899542	0.818541	0.860228	10.14	20.13	24.43	103.5	105.2	91.3	High	High	High	1	Met-loss+Acetyl [N-Term]
FALSE	High	Master Protein	P12081	Histidine--tRNA ligase, cytoplasmic OS=Homo sapiens OX=9606 GN=HARS1 PE=1 SV=2	HARS	13	Aminoacyl-tRNA biosynthesis	0	76.298	28	13	47	8	509	57.4	5.88	82.82	13	cell organization and biogenesis;metabolic process	cytoplasm;cytosol;mitochondrion	catalytic activity;nucleotide binding;protein binding	Pf00458, Pf00587, Pf03129, Pf13393	3035	ENSG00000170445.12	Allograft Rejection	Cytosolic tRNA aminoacylation	6	5	1.002	0.936	1.077	0.921447	0.88284	0.986313	19.14	12.73	13.93	104.3	96.5	99.2	High	High	High	1
FALSE	High	Master Protein	Q99873	Protein arginine N-methyltransferase 1 OS=Homo sapiens OX=9606 GN=PRMT1 PE=1 SV=3		11		0	76.141	35	11	39	11	371	42.4	5.35	63.57	11									0	0	1.138	1.006	1.188	0.721377	0.911108	0.665426	20.28	20.22	18.66	112.5	83	104.5	High	High	High	1
FALSE	High	Master Protein	Q15366	Poly(rC)-binding protein 2 OS=Homo sapiens OX=9606 GN=PCBP2 PE=1 SV=1	PCBP2	9		0	76.098	46	9	40	7	365	38.6	6.79	88.89	9	defense response;metabolic process;regulation of biological process;response to stimulus	cytoplasm;cytosol;membrane;nucleus	DNA binding;protein binding;RNA binding	Pf00013, Pf13014	5094	ENSG00000197111.15	mRNA Processing	Negative regulators of DDX58/IFIH1 signaling; mRNA Splicing - Major Pathway	9	2	0.981	1.017	0.982	0.866888	0.910827	0.751893	27.53	25.72	28.97	99.1	102.1	98.8	High	High	High	1	Acetyl [N-Term]
FALSE	High	Master Protein	Q8N163	Cell cycle and apoptosis regulator protein 2 OS=Homo sapiens OX=9606 GN=CCAR2 PE=1 SV=2	CCAR2; KIAA1967	17		0	76.083	27	17	37	17	923	102.8	5.22	44.56	17	cell death;cell organization and biogenesis;metabolic process;regulation of biological process;response to stimulus	cytoplasm;nucleus;organelle lumen;spliceosomal complex	enzyme regulator activity;protein binding;RNA binding	Pf14443, Pf14444	57805	ENSG00000158941.16		Regulation of HSF1-mediated heat shock response	4	0	0.955	1.018	0.94	0.778748	0.876811	0.527297	17.84	25.54	20.94	88.5	123.7	87.9	High	High	High	1
FALSE	High	Master Protein	P62820	Ras-related protein Rab-1A OS=Homo sapiens OX=9606 GN=RAB1A PE=1 SV=3	RAB1A	11	Legionellosis	0	75.997	69	11	38	6	205	22.7	6.21	98.27	11	cell organization and biogenesis;cellular component movement;defense response;metabolic process;regulation of biological process;response to stimulus;transport	cytoplasm;cytosol;endoplasmic reticulum;endosome;Golgi;membrane	catalytic activity;nucleotide binding;protein binding	Pf00009, Pf00025, Pf00071, Pf01926, Pf04670, Pf08477, Pf09439	5861	ENSG00000138069.16		COPI-dependent Golgi-to-ER retrograde traffic; COPII (Coat Protein 2) Mediated Vesicle Transport; COPI-mediated anterograde transport; Golgi Cisternae Pericentriolar Stack Reorganization; RAB GEFs exchange GTP for GDP on RABs; RAB geranylgeranylation	21	5	1.039	0.868	1.167	0.995989	0.501372	0.747962	12.01	16.42	21.06	108.5	101.6	89.8	High	High	High	1	Met-loss+Acetyl [N-Term]
FALSE	High	Master Protein	Q07021	Complement component 1 Q subcomponent-binding protein, mitochondrial OS=Homo sapiens OX=9606 GN=C1QBP PE=1 SV=1	C1QBP	7	Herpes simplex infection	0	75.965	33	7	45	7	282	31.3	4.84	108.07	7	cell death;cell organization and biogenesis;defense response;metabolic process;regulation of biological process;response to stimulus	cell surface;cytoplasm;cytosol;extracellular;membrane;mitochondrion;nucleus;organelle lumen	protein binding;RNA binding	Pf02330	708	ENSG00000108561.8	Mesodermal Commitment Pathway	Intrinsic Pathway of Fibrin Clot Formation	5	0	0.838	0.817	1.012	0.0803992	0.137196	0.874575	7.28	3.91	2.29	106.2	91.3	102.5	High	High	High	1
FALSE	High	Master Protein	P32969	60S ribosomal protein L9 OS=Homo sapiens OX=9606 GN=RPL9 PE=1 SV=1	RPL9	8	Ribosome	0	75.925	53	8	36	8	192	21.9	9.95	101.85	8	cell organization and biogenesis;metabolic process;transport	cytosol;membrane;nucleus;ribosome	protein binding;RNA binding;structural molecule activity	Pf00347	6133	ENSG00000163682.15	Cytoplasmic Ribosomal Proteins	Peptide chain elongation; Eukaryotic Translation Termination; Viral mRNA Translation; L13a-mediated translational silencing of Ceruloplasmin expression; Nonsense Mediated Decay (NMD) independent of the Exon Junction Complex (EJC); Selenocysteine synthesis; Nonsense Mediated Decay (NMD) enhanced by the Exon Junction Complex (EJC); GTP hydrolysis and joining of the 60S ribosomal subunit; Major path…	34	0	1.108	1.17	0.964	0.815473	0.141487	0.674221	48.35	16.28	8.12	107.7	83.5	108.9	High	High	High	1
FALSE	High	Master Protein	Q92734	Protein TFG OS=Homo sapiens OX=9606 GN=TFG PE=1 SV=2	TFG	10	Pathways in cancer; Thyroid cancer	0	75.881	38	10	37	10	400	43.4	5.1	73.03	10	cell organization and biogenesis;regulation of biological process;response to stimulus;transport	cytoplasm;cytosol;endoplasmic reticulum;membrane	protein binding;signal transducer activity	Pf00564, Pf08232	10342	ENSG00000114354.13		COPII (Coat Protein 2) Mediated Vesicle Transport	10	0	1.306	1.075	1.085	0.0686257	0.673945	0.97596	42.72	31.34	8.04	107.8	100.6	91.6	High	High	High	1	Acetyl [N-Term]
FALSE	High	Master Protein	Q14103	Heterogeneous nuclear ribonucleoprotein D0 OS=Homo sapiens OX=9606 GN=HNRNPD PE=1 SV=1	HNRNPD	12		0	75.706	30	12	39	11	355	38.4	7.81	55.73	12	metabolic process;regulation of biological process;response to stimulus	cytoplasm;cytosol;nucleus	DNA binding;protein binding;RNA binding	Pf00076, Pf13893, Pf14259	3184	ENSG00000138668.18	mRNA Processing	mRNA Splicing - Major Pathway	5	1	1.085	1	1.125	0.884527	0.950665	0.892644	22.91	5.82	9.53	113	96.3	90.6	High	High	High	1
FALSE	High	Master Protein	P54577	Tyrosine--tRNA ligase, cytoplasmic OS=Homo sapiens OX=9606 GN=YARS1 PE=1 SV=4	YARS	19	Aminoacyl-tRNA biosynthesis	0	75.522	35	19	45	19	528	59.1	7.05	55.38	19	cell death;metabolic process;regulation of biological process;response to stimulus	cytoplasm;cytosol	catalytic activity;nucleotide binding;protein binding;RNA binding;signal transducer activity	Pf00579, Pf01588	8565	ENSG00000134684.10		Cytosolic tRNA aminoacylation	5	0	0.938	1.036	1.029	0.643853	0.841167	0.91747	16.69	26.02	8.59	105.1	93.4	101.5	High	High	High	1
FALSE	High	Master Protein	Q9UKY7	Protein CDV3 homolog OS=Homo sapiens OX=9606 GN=CDV3 PE=1 SV=1	CDV3	8		0	75.345	64	8	23	8	258	27.3	6.4	28.52	8	cell proliferation	cytoplasm		Pf15359	55573	ENSG00000091527.15			0	0	1.079	0.968	1.106	0.943509	0.994319	0.955966	48.73	14.74	45.59	98.1	104.2	97.8	High	High	High	1
FALSE	High	Master Protein	P17655	Calpain-2 catalytic subunit OS=Homo sapiens OX=9606 GN=CAPN2 PE=1 SV=6	CAPN2	11	Protein processing in endoplasmic reticulum; Apoptosis; Focal adhesion; Alzheimer's disease	0	75.285	21	11	29	11	700	79.9	4.98	58.13	11	cell organization and biogenesis;metabolic process;regulation of biological process;response to stimulus	chromosome;cytoplasm;cytoskeleton;cytosol;endoplasmic reticulum;Golgi;membrane;nucleus;vacuole	catalytic activity;metal ion binding;protein binding	Pf00648, Pf01067, Pf13833	824	ENSG00000162909.17	Integrin-mediated Cell Adhesion; Alzheimers Disease; VEGFA-VEGFR2 Signaling Pathway	Degradation of the extracellular matrix; Deregulated CDK5 triggers multiple neurodegenerative pathways in Alzheimer's disease models	12	0	0.94	0.855	1.213	0.653165	0.44467	0.543192	15.79	16.95	15.67	109.1	101.4	89.6	High	High	High	1
FALSE	High	Master Protein	Q5VYK3	Proteasome adapter and scaffold protein ECM29 OS=Homo sapiens OX=9606 GN=ECPAS PE=1 SV=2	KIAA0368	17		0	75.237	11	17	33	17	1845	204.2	7.12	43.57	17	cell organization and biogenesis;metabolic process	cytoplasm;cytoskeleton;endoplasmic reticulum;endosome;membrane;nucleus;proteasome	protein binding;structural molecule activity	Pf12755, Pf13001	23392				0	0	0.875	0.909	1.028	0.375449	0.854504	0.925814	13.5	14.63	12.22	100	98.3	101.7	High	High	High	1
FALSE	High	Master Protein	P55327	Tumor protein D52 OS=Homo sapiens OX=9606 GN=TPD52 PE=1 SV=2	TPD52	11		0	75.139	63	11	30	11	224	24.3	4.83	51.32	11	cell differentiation;transport	cytoplasm;endoplasmic reticulum	metal ion binding;protein binding	Pf04201	7163	ENSG00000076554.15		Golgi Associated Vesicle Biogenesis	5	0	1.032	0.954	1.121	0.99382	0.950665	0.905373	20.82	25.18	20.27	104.1	106.9	88.9	High	High	High	1
FALSE	High	Master Protein	P60891	Ribose-phosphate pyrophosphokinase 1 OS=Homo sapiens OX=9606 GN=PRPS1 PE=1 SV=2	PRPS1	8	Carbon metabolism; Purine metabolism; Pentose phosphate pathway; Biosynthesis of amino acids; Metabolic pathways	0	75.043	29	8	37	4	318	34.8	6.98	85.93	8	metabolic process	cytosol	catalytic activity;metal ion binding;nucleotide binding;protein binding	Pf00156, Pf13793, Pf14572	5631	ENSG00000147224.10	Nucleotide Metabolism	5-Phosphoribose 1-diphosphate biosynthesis	10	3	0.995	1.023	0.972	0.905108	0.876811	0.711505	21.54	9.35	10.83	94.7	103.6	101.6	High	High	High	1
FALSE	High	Master Protein	P98082	Disabled homolog 2 OS=Homo sapiens OX=9606 GN=DAB2 PE=1 SV=3	DAB2	15	Endocytosis	0	75.04	29	15	32	15	770	82.4	5.53	41.52	15	cell death;cell differentiation;cell organization and biogenesis;cell proliferation;development;regulation of biological process;response to stimulus;transport	cytoplasm;cytosol;membrane	protein binding;receptor activity	Pf00640	1601	ENSG00000153071.14	Endoderm Differentiation; TGF-beta Signaling Pathway	Cargo recognition for clathrin-mediated endocytosis; Formation of annular gap junctions	11	0	0.987	0.977	1.176	0.905108	0.978912	0.824769	0.92	17.45	29.88	92	105.3	102.7	High	High	High	1	Met-loss+Acetyl [N-Term]
FALSE	High	Master Protein	Q15691	Microtubule-associated protein RP/EB family member 1 OS=Homo sapiens OX=9606 GN=MAPRE1 PE=1 SV=3	MAPRE1	11		0	74.991	56	11	37	11	268	30	5.14	82.13	11	cell division;cell organization and biogenesis;cell proliferation;regulation of biological process	cytoplasm;cytoskeleton;cytosol;Golgi	protein binding;RNA binding	Pf00307, Pf03271	22919	ENSG00000101367.8	Regulation of Microtubule Cytoskeleton	Regulation of PLK1 Activity at G2/M Transition; AURKA Activation by TPX2; Anchoring of the basal body to the plasma membrane; Recruitment of NuMA to mitotic centrosomes; Recruitment of mitotic centrosome proteins and complexes; Loss of Nlp from mitotic centrosomes; Amplification of signal from unattached kinetochores via a MAD2 inhibitory signal; Separation of Sister Chromatids; Resolution of Sis…	30	0	0.999	0.935	1.121	0.908105	0.876811	0.905373	18.35	15.59	6.7	104	105.6	90.4	High	High	High	1	Met-loss+Acetyl [N-Term]
FALSE	High	Master Protein	P24539	ATP synthase F(0) complex subunit B1, mitochondrial OS=Homo sapiens OX=9606 GN=ATP5PB PE=1 SV=2	ATP5F1	9	Huntington's disease; Parkinson's disease; Alzheimer's disease; Oxidative phosphorylation; Metabolic pathways	0	74.975	37	9	31	9	256	28.9	9.36	60.99	9	cell organization and biogenesis;metabolic process;transport	membrane;mitochondrion;nucleus;organelle lumen	catalytic activity;protein binding;transporter activity	Pf05405	515	ENSG00000116459.10	Electron Transport Chain; Oxidative phosphorylation	Cristae formation; Formation of ATP by chemiosmotic coupling	14	0	1.091	1.069	1.169	0.876995	0.692556	0.740246	33.18	13.46	6.84	113.3	93.5	93.2	High	High	High	1
FALSE	High	Master Protein	P07737	Profilin-1 OS=Homo sapiens OX=9606 GN=PFN1 PE=1 SV=2	PFN1	8	Rap1 signaling pathway; Salmonella infection; Regulation of actin cytoskeleton; Shigellosis	0	74.914	64	8	66	8	140	15	8.27	147.9	8	cell organization and biogenesis;regulation of biological process;response to stimulus	cytoplasm;cytoskeleton;cytosol;membrane;nucleus	enzyme regulator activity;nucleotide binding;protein binding;RNA binding	Pf00235	5216	ENSG00000108518.7	Association Between Physico-Chemical Features and Toxicity Associated Pathways; VEGFA-VEGFR2 Signaling Pathway; Regulation of Actin Cytoskeleton; G13 Signaling Pathway	Platelet degranulation ; Signaling by ROBO receptors; RHO GTPases Activate Formins; PCP/CE pathway	22	0	1.128	0.993	1.139	0.735094	0.96481	0.85128	20.77	15.86	3.07	110.6	95.9	93.5	High	High	High	1
FALSE	High	Master Protein	P06493	Cyclin-dependent kinase 1 OS=Homo sapiens OX=9606 GN=CDK1 PE=1 SV=3	CDK1	16	Viral carcinogenesis; Epstein-Barr virus infection; Progesterone-mediated oocyte maturation; Gap junction; p53 signaling pathway; Oocyte meiosis; Herpes simplex infection; Cell cycle	0	74.7	60	16	51	14	297	34.1	8.4	50.59	16	cell death;cell differentiation;cell division;cell organization and biogenesis;cell proliferation;cellular component movement;metabolic process;regulation of biological process;response to stimulus	cytoplasm;cytoskeleton;cytosol;membrane;mitochondrion;nucleus;organelle lumen	catalytic activity;nucleotide binding;protein binding;receptor activity	Pf00069, Pf01636, Pf07714, Pf14531	983	ENSG00000170312.15	miRNA Regulation of DNA Damage Response; Cell Cycle; Regulation of Microtubule Cytoskeleton; Spinal Cord Injury; Retinoblastoma (RB) in Cancer; ATM Signaling Pathway; PPAR Alpha Pathway; TGF-beta Signaling Pathway; ATM Signaling Network in Development and Disease; G1 to S cell cycle control; DNA Damage Response	Regulation of PLK1 Activity at G2/M Transition; TP53 Regulates Transcription of Genes Involved in G2 Cell Cycle Arrest; Recruitment of NuMA to mitotic centrosomes; Ovarian tumor domain proteases; Loss of Nlp from mitotic centrosomes; Activation of E2F1 target genes at G1/S; MASTL Facilitates Mitotic Progression; Golgi Cisternae Pericentriolar Stack Reorganization; Activation of NIMA Kinases NEK9,…	95	2	1.14	1.016	1.115	0.662208	0.911108	0.915915	21.39	25.01	19.3	104.2	95.1	100.7	High	High	High	1
FALSE	High	Master Protein	P11908	Ribose-phosphate pyrophosphokinase 2 OS=Homo sapiens OX=9606 GN=PRPS2 PE=1 SV=2	PRPS2	8	Carbon metabolism; Purine metabolism; Pentose phosphate pathway; Biosynthesis of amino acids; Metabolic pathways	0	74.563	37	8	39	4	318	34.7	6.61	84.02	8	metabolic process		catalytic activity;metal ion binding;nucleotide binding;protein binding	Pf00156, Pf13793, Pf14572	5634	ENSG00000101911.12	Nucleotide Metabolism	5-Phosphoribose 1-diphosphate biosynthesis	10	0	0.956	0.955	1.001	0.842082	0.973148	0.824769	14.77	12.8	2.18	97.3	102.9	99.7	High	High	High	1	Met-loss [N-Term]
FALSE	High	Master Protein	Q15365	Poly(rC)-binding protein 1 OS=Homo sapiens OX=9606 GN=PCBP1 PE=1 SV=2	PCBP1	8	Spliceosome	0	74.549	35	8	44	6	356	37.5	7.09	104.17	8	metabolic process;regulation of biological process	cytoplasm;cytosol;membrane;nucleus	DNA binding;protein binding;RNA binding	Pf00013, Pf13014	5093	ENSG00000169564.6		mRNA Splicing - Major Pathway	5	0	1.027	1.093	0.991	0.989479	0.556972	0.796579	10.41	19.79	30.49	103.4	97.1	99.5	High	High	High	1	Acetyl [N-Term]
FALSE	High	Master Protein	Q9Y277	Voltage-dependent anion-selective channel protein 3 OS=Homo sapiens OX=9606 GN=VDAC3 PE=1 SV=1	VDAC3	9	Viral carcinogenesis; NOD-like receptor signaling pathway; Hepatitis B; cGMP-PKG signaling pathway; Huntington's disease; HTLV-I infection; Parkinson's disease; Calcium signaling pathway	0	74.197	42	9	35	8	283	30.6	8.66	61.48	9	cell communication;defense response;regulation of biological process;response to stimulus;transport	membrane;mitochondrion;nucleus	nucleotide binding;transporter activity	Pf01459	7419	ENSG00000078668.13		Mitochondrial calcium ion transport; Ub-specific processing proteases	14	0	1.455	1.055	1.282	0.000301295	0.740145	0.220975	42.55	11.32	19.42	147.7	74.8	77.5	High	High	High	1
FALSE	High	Master Protein	Q9NVI7	ATPase family AAA domain-containing protein 3A OS=Homo sapiens OX=9606 GN=ATAD3A PE=1 SV=2	ATAD3A	18		0	74.184	34	18	53	8	634	71.3	8.98	102.33	18	cell growth;regulation of biological process	membrane;mitochondrion	catalytic activity;nucleotide binding;RNA binding	Pf00004, Pf00910, Pf01078, Pf05707, Pf06745, Pf07728, Pf12037, Pf13207, Pf13401	55210	ENSG00000197785.13			0	9	1.125	1.06	1.065	0.784352	0.723793	0.991845	24.97	33.25	13.26	113.1	84	102.9	High	High	High	1	Met-loss+Acetyl [N-Term]
FALSE	High	Master Protein	P52209	6-phosphogluconate dehydrogenase, decarboxylating OS=Homo sapiens OX=9606 GN=PGD PE=1 SV=3	PGD	11	Carbon metabolism; Glutathione metabolism; Pentose phosphate pathway; Metabolic pathways	0	74.183	26	11	31	11	483	53.1	7.23	58.93	11	metabolic process	cytoplasm;cytosol;nucleus	catalytic activity	Pf00393, Pf03446	5226	ENSG00000142657.20	Pentose Phosphate Pathway; NRF2 pathway	Pentose phosphate pathway (hexose monophosphate shunt)	9	0	0.935	0.891	1.187	0.628244	0.673424	0.674221	28.48	12	15.41	99	106.6	94.4	High	High	High	1
FALSE	High	Master Protein	P39748	Flap endonuclease 1 OS=Homo sapiens OX=9606 GN=FEN1 PE=1 SV=1	FEN1	9	DNA replication; Non-homologous end-joining; Base excision repair	0	73.89	35	9	36	9	380	42.6	8.62	64.79	9	cell organization and biogenesis;cellular homeostasis;metabolic process;regulation of biological process;response to stimulus	membrane;mitochondrion;nucleus	catalytic activity;DNA binding;metal ion binding;protein binding	Pf00752, Pf00867, Pf01367	2237	ENSG00000168496.3		POLB-Dependent Long Patch Base Excision Repair; Early Phase of HIV Life Cycle; Removal of the Flap Intermediate; HDR through MMEJ (alt-NHEJ); PCNA-Dependent Long Patch Base Excision Repair; Removal of the Flap Intermediate from the C-strand	32	0	1.095	0.965	1.097	0.865377	0.969897	0.956514	18.27	26.02	9.39	110.6	97.8	91.6	High	High	High	1
FALSE	High	Master Protein	P20290	Transcription factor BTF3 OS=Homo sapiens OX=9606 GN=BTF3 PE=1 SV=1	BTF3	8		0	73.776	54	8	32	8	206	22.2	9.38	85.12	8	metabolic process;regulation of biological process;transport	cytoplasm;cytosol;nucleus	protein binding;RNA binding	Pf01849	689	ENSG00000145741.15			0	0	1.088	1.013	1.066	0.876995	0.914065	0.991969	13.9	14.52	18.67	104	96.7	99.3	High	High	High	1
FALSE	High	Master Protein	P55209	Nucleosome assembly protein 1-like 1 OS=Homo sapiens OX=9606 GN=NAP1L1 PE=1 SV=1	NAP1L1	9		0	73.644	23	9	54	8	391	45.3	4.46	119.01	9	cell organization and biogenesis;metabolic process;regulation of biological process	membrane;nucleus	protein binding;RNA binding	Pf00956	4673	ENSG00000187109.13			0	1	1.083	1.026	1.261	0.89006	0.867664	0.298405	24.73	25.79	20.45	109.9	92.2	98	High	High	High	1
FALSE	High	Master Protein	P35749	Myosin-11 OS=Homo sapiens OX=9606 GN=MYH11 PE=1 SV=3	MYH11	11	Tight junction; Vascular smooth muscle contraction	0	73.614	7	11	44	1	1972	227.2	5.5	111.14	11	cell organization and biogenesis;metabolic process;transport	cytoskeleton;cytosol;extracellular	catalytic activity;motor activity;nucleotide binding;protein binding;structural molecule activity	Pf00038, Pf00063, Pf01442, Pf01576, Pf02463, Pf02736, Pf04111, Pf04156, Pf05622, Pf06160, Pf07888, Pf09311, Pf09726, Pf09731, Pf10079, Pf12128, Pf12252, Pf12325, Pf13166	4629	ENSG00000133392.17; ENSG00000276480.5		RHO GTPases activate PAKs; EPHA-mediated growth cone collapse; RHO GTPases Activate ROCKs; Sema4D induced cell migration and growth-cone collapse; Smooth Muscle Contraction; RHO GTPases activate CIT; RHO GTPases activate PKNs	18	0													High	Not Found	Not Found	1
FALSE	High	Master Protein	Q99497	Protein/nucleic acid deglycase DJ-1 OS=Homo sapiens OX=9606 GN=PARK7 PE=1 SV=2	PARK7	11	Parkinson's disease	0	73.605	66	11	50	11	189	19.9	6.79	85.06	11	cell communication;cell organization and biogenesis;defense response;metabolic process;regulation of biological process;response to stimulus;transport	chromosome;cytoplasm;cytosol;endoplasmic reticulum;membrane;mitochondrion;nucleus;organelle lumen	antioxidant activity;catalytic activity;DNA binding;enzyme regulator activity;metal ion binding;protein binding;RNA binding	Pf01965, Pf13278	11315	ENSG00000116288.12	Androgen receptor signaling pathway; Synaptic Vesicle Pathway; Parkinsons Disease Pathway		4	0	1.077	1.008	1.198	0.905108	0.93098	0.622276	32.33	14.64	7.1	113.4	90.1	96.6	High	High	High	1
FALSE	High	Master Protein	Q12906	Interleukin enhancer-binding factor 3 OS=Homo sapiens OX=9606 GN=ILF3 PE=1 SV=3	ILF3	14		0	73.443	18	14	35	14	894	95.3	8.76	43.76	14	defense response;metabolic process;regulation of biological process;response to stimulus	cytoplasm;extracellular;membrane;mitochondrion;nucleus	DNA binding;protein binding;RNA binding	Pf00035, Pf07528, Pf14709	3609	ENSG00000129351.17			0	0	0.935	0.842	1.003	0.625014	0.34096	0.843231	14.21	6.12	11.98	101.6	104.2	94.2	High	High	High	1
FALSE	High	Master Protein	Q7L014	Probable ATP-dependent RNA helicase DDX46 OS=Homo sapiens OX=9606 GN=DDX46 PE=1 SV=2	DDX46	17	Spliceosome	0	73.398	19	17	42	17	1031	117.3	9.29	62.82	17	metabolic process;regulation of biological process	cytoplasm;membrane;nucleus	catalytic activity;nucleotide binding;RNA binding	Pf00270, Pf00271	9879	ENSG00000145833.15		mRNA Splicing - Major Pathway	5	0	0.965	0.962	1.035	0.821588	0.994149	0.943362	10.26	14.17	10.99	95.5	103.6	100.9	High	High	High	1
FALSE	High	Master Protein	Q01082	Spectrin beta chain, non-erythrocytic 1 OS=Homo sapiens OX=9606 GN=SPTBN1 PE=1 SV=2	SPTBN1	19		0	73.032	10	19	31	18	2364	274.4	5.57	35.44	19	cell organization and biogenesis;cellular component movement;metabolic process;regulation of biological process;response to stimulus;transport	cytoplasm;cytoskeleton;cytosol;membrane;nucleus	protein binding;RNA binding;structural molecule activity	Pf00169, Pf00307, Pf00435, Pf11971, Pf12128, Pf15410	6711	ENSG00000115306.15	TGF-beta Signaling Pathway; Sudden Infant Death Syndrome (SIDS) Susceptibility Pathways	Nephrin family interactions; Interaction between L1 and Ankyrins; COPI-mediated anterograde transport; RAF/MAP kinase cascade; NCAM signaling for neurite out-growth; Interleukin-20 family signaling	25	0	0.967	1.017	1.107	0.878069	0.920312	0.97596	19.5	0.8	23.6	95.6	110.6	93.8	High	High	High	1
FALSE	High	Master Protein	Q9UNM6	26S proteasome non-ATPase regulatory subunit 13 OS=Homo sapiens OX=9606 GN=PSMD13 PE=1 SV=2	PSMD13	16	Epstein-Barr virus infection; Proteasome	0	73.005	51	16	49	16	376	42.9	5.81	73.75	16	cell organization and biogenesis;metabolic process;regulation of biological process;response to stimulus;transport	cytosol;extracellular;membrane;nucleus;organelle lumen;proteasome	catalytic activity;protein binding;structural molecule activity	Pf01399	5719	ENSG00000185627.17	Proteasome Degradation; Parkin-Ubiquitin Proteasomal System pathway	Regulation of RAS by GAPs; CDT1 association with the CDC6:ORC:origin complex; Downstream TCR signaling; UCH proteinases; NIK-->noncanonical NF-kB signaling; Hh mutants that don't undergo autocatalytic processing are degraded by ERAD; SCF-beta-TrCP mediated degradation of Emi1; Neutrophil degranulation; Cross-presentation of soluble exogenous antigens (endosomes); Separation of Sister Chromatids; …	153	0	1.124	1	1.022	0.742035	0.94811	0.905373	13.71	19.13	14.23	106.9	104.1	89	High	High	High	1
FALSE	High	Master Protein	Q9BT78	COP9 signalosome complex subunit 4 OS=Homo sapiens OX=9606 GN=COPS4 PE=1 SV=1	COPS4	15		0	72.871	45	15	36	15	406	46.2	5.83	42.09	15	cell organization and biogenesis;metabolic process;response to stimulus	cytoplasm;cytosol;nucleus	catalytic activity;protein binding	Pf01399	51138	ENSG00000138663.8		Cargo recognition for clathrin-mediated endocytosis; DNA Damage Recognition in GG-NER; Formation of TC-NER Pre-Incision Complex; Neddylation	13	0	0.992	0.874	1.151	0.905928	0.736911	0.860228	10.52	10.71	25.42	100.8	87.2	112	High	High	High	1
FALSE	High	Master Protein	Q9NQC3	Reticulon-4 OS=Homo sapiens OX=9606 GN=RTN4 PE=1 SV=2	RTN4	6	Alzheimer's disease	0	72.5	9	6	30	6	1192	129.9	4.5	64.23	6	cell death;cell organization and biogenesis;cellular component movement;regulation of biological process	endoplasmic reticulum;membrane	protein binding;RNA binding	Pf02453	57142	ENSG00000115310.17	Spinal Cord Injury	Signalling by NGF; Axonal growth inhibition (RHOA activation)	8	0	1.047	0.919	1.139	0.983088	0.818541	0.850594	12.92	15.88	13.68	98	116	86	High	High	High	1	Acetyl [N-Term]
FALSE	High	Master Protein	Q86UP2	Kinectin OS=Homo sapiens OX=9606 GN=KTN1 PE=1 SV=1	KTN1	15		0	72.38	16	15	36	15	1357	156.2	5.64	36.12	15	cellular component movement;metabolic process	endoplasmic reticulum;membrane;organelle lumen	protein binding;RNA binding		3895	ENSG00000126777.17		Post-translational protein phosphorylation; Regulation of Insulin-like Growth Factor (IGF) transport and uptake by Insulin-like Growth Factor Binding Proteins (IGFBPs); RHO GTPases activate KTN1	8	0	1.002	0.964	1.017	0.951655	0.995037	0.889382	18.72	21.3	32.52	100.4	101.5	98.1	High	High	High	1
FALSE	High	Master Protein	Q562R1	Beta-actin-like protein 2 OS=Homo sapiens OX=9606 GN=ACTBL2 PE=1 SV=2	ACTBL2	6		0	72.31	18	6	88	1	376	42	5.59	177.84	6		cytoplasm;cytoskeleton	nucleotide binding;protein binding	Pf00022	345651	ENSG00000169067.3			0	0													Not Found	High	Not Found	1
FALSE	High	Master Protein	O75439	Mitochondrial-processing peptidase subunit beta OS=Homo sapiens OX=9606 GN=PMPCB PE=1 SV=2	PMPCB	8		0	72.294	22	8	27	8	489	54.3	6.83	52.49	8	metabolic process;transport	membrane;mitochondrion;organelle lumen	catalytic activity;metal ion binding	Pf00675, Pf05193	9512	ENSG00000105819.13		Processing of SMDT1; Mitochondrial protein import; Metabolism of proteins	5	0	1.066	0.931	1.064	0.951655	0.913549	0.989399	21.79	9.89	19.54	95.5	110.4	94.1	High	High	High	1
FALSE	High	Master Protein	P30740	Leukocyte elastase inhibitor OS=Homo sapiens OX=9606 GN=SERPINB1 PE=1 SV=1	SERPINB1	14	Amoebiasis	0	72.122	41	14	35	14	379	42.7	6.28	46.94	14	regulation of biological process;transport	cytoplasm;extracellular;membrane;organelle lumen	enzyme regulator activity	Pf00079	1992	ENSG00000021355.12		Neutrophil degranulation	4	0	1.164	0.926	1.197	0.582471	0.903542	0.608559	12.64	19.01	19.38	110.4	96.8	92.8	High	High	High	1	Acetyl [N-Term]
FALSE	High	Master Protein	O43847	Nardilysin OS=Homo sapiens OX=9606 GN=NRDC PE=1 SV=3		15		0	71.755	15	15	34	15	1151	131.6	4.98	37.3	15									0	0	1.038	0.97	1.091	0.995989	0.990362	0.959752	21.96	12.56	17.84	114.6	98.8	86.6	High	High	High	1
FALSE	High	Master Protein	P51572	B-cell receptor-associated protein 31 OS=Homo sapiens OX=9606 GN=BCAP31 PE=1 SV=3	BCAP31	11	Protein processing in endoplasmic reticulum	0	71.698	37	11	35	11	246	28	8.44	59.67	11	cell death;cellular homeostasis;regulation of biological process;response to stimulus;transport	cytosol;endoplasmic reticulum;membrane;mitochondrion	protein binding	Pf05529, Pf13870	10134	ENSG00000185825.15		Apoptotic cleavage of cellular proteins; Antigen Presentation: Folding, assembly and peptide loading of class I MHC	9	0	1.067	1.002	1.074	0.951655	0.924828	0.991969	34.82	17.47	9.82	106.9	88.9	104.2	High	High	High	1
FALSE	High	Master Protein	P11172	Uridine 5'-monophosphate synthase OS=Homo sapiens OX=9606 GN=UMPS PE=1 SV=1	UMPS	14	Metabolic pathways; Pyrimidine metabolism; Drug metabolism - other enzymes	0	71.524	36	14	38	14	480	52.2	7.24	61.91	14	metabolic process;response to stimulus;transport	cytoplasm;cytosol;nucleus	catalytic activity;protein binding	Pf00156, Pf00215	7372	ENSG00000114491.13	Fluoropyrimidine Activity	Pyrimidine biosynthesis	8	0	0.992	1.01	1.043	0.905108	0.900396	0.955966	19.39	17.93	20.01	100.6	95.7	103.7	High	High	High	1
FALSE	High	Master Protein	O75153	Clustered mitochondria protein homolog OS=Homo sapiens OX=9606 GN=CLUH PE=1 SV=2	CLUH; KIAA0664	18		0	71.443	17	18	35	18	1309	146.6	6.13	42.6	18	cell organization and biogenesis	cytoplasm	protein binding;RNA binding	Pf12807, Pf13236, Pf13374, Pf13424, Pf15044	23277	ENSG00000132361.16	Translation Factors		1	0	0.951	1.072	0.901	0.77049	0.685264	0.246313	11.68	29.87	14.99	101.6	94.7	103.8	High	High	High	1
FALSE	High	Master Protein	P00387	NADH-cytochrome b5 reductase 3 OS=Homo sapiens OX=9606 GN=CYB5R3 PE=1 SV=3	CYB5R3	9	Amino sugar and nucleotide sugar metabolism	0	71.144	43	9	19	9	301	34.2	7.59	46.67	9	metabolic process;transport	cytoplasm;endoplasmic reticulum;extracellular;membrane;mitochondrion;organelle lumen	catalytic activity;nucleotide binding;protein binding	Pf00175, Pf00970, Pf08030	1727	ENSG00000100243.20	Oxidation by Cytochrome P450	Vitamin C (ascorbate) metabolism; Neutrophil degranulation; Phase I - Functionalization of compounds	11	0	1.044	0.859	0.991	0.999627	0.687544	0.767696	40.16	18	15.01	120.6	105.9	73.5	High	High	High	1
FALSE	High	Master Protein	P17858	ATP-dependent 6-phosphofructokinase, liver type OS=Homo sapiens OX=9606 GN=PFKL PE=1 SV=6	PFKL	13	HIF-1 signaling pathway; Central carbon metabolism in cancer; Carbon metabolism; Galactose metabolism; Glucagon signaling pathway; Fructose and mannose metabolism; Pentose phosphate pathway; AMPK signaling pathway; Glycolysis / Gluconeogenesis; RNA degradation; Biosynthesis of amino acids; Metabolic pathways	0	70.504	19	13	43	9	780	85	7.5	71.94	13	cell organization and biogenesis;metabolic process;regulation of biological process;response to stimulus;transport	cytoplasm;cytosol;extracellular;membrane;organelle lumen	catalytic activity;metal ion binding;nucleotide binding;protein binding	Pf00365	5211	ENSG00000141959.16	Photodynamic therapy-induced HIF-1 survival signaling; Insulin Signaling; Glycolysis and Gluconeogenesis	Glycolysis; Neutrophil degranulation	22	0	1.117	1.051	1.245	0.876995	0.807761	0.486414	42.26	31.76	22.95	103.5	97.2	99.3	High	High	High	1
FALSE	High	Master Protein	Q9NUU7	ATP-dependent RNA helicase DDX19A OS=Homo sapiens OX=9606 GN=DDX19A PE=1 SV=1	DDX19A	10		0	70.278	31	10	22	10	478	53.9	6.58	52.83	10	metabolic process;regulation of biological process;transport	cytoplasm;membrane;nucleus;spliceosomal complex	catalytic activity;nucleotide binding;protein binding;RNA binding	Pf00270, Pf00271	55308	ENSG00000168872.16			0	0	1.214	1.128	1.077	0.441015	0.405844	0.985543	45.77	35.17	4.89	116.5	83.2	100.2	High	High	High	1	Met-loss+Acetyl [N-Term]
FALSE	High	Master Protein	O43399	Tumor protein D54 OS=Homo sapiens OX=9606 GN=TPD52L2 PE=1 SV=2	TPD52L2	12		0	70.22	76	12	39	12	206	22.2	5.36	75.66	12	regulation of biological process	cytoplasm	protein binding;RNA binding	Pf04201	7165	ENSG00000101150.17			0	0	0.962	0.899	1.058	0.786696	0.71995	0.980628	7.9	7.61	8.77	105.1	100	94.9	High	High	High	1	Acetyl [N-Term]
FALSE	High	Master Protein	Q15942	Zyxin OS=Homo sapiens OX=9606 GN=ZYX PE=1 SV=1	ZYX	11	Focal adhesion	0	70.18	28	11	35	11	572	61.2	6.67	60.95	11	cell communication;cell organization and biogenesis;regulation of biological process;response to stimulus	cytoplasm;cytoskeleton;cytosol;membrane;nucleus	metal ion binding;protein binding;RNA binding	Pf00412	7791	ENSG00000159840.15	Integrin-mediated Cell Adhesion; Focal Adhesion		3	0	1.016	0.88	1.101	0.968117	0.713157	0.950114	21.19	12.04	12.76	127	94	79	High	High	High	1
FALSE	High	Master Protein	Q9Y6E2	Basic leucine zipper and W2 domain-containing protein 2 OS=Homo sapiens OX=9606 GN=BZW2 PE=1 SV=1	BZW2	17		0	70.102	40	17	44	15	419	48.1	6.68	74.45	17	cell differentiation;development	cytoplasm;membrane	protein binding	Pf02020	28969	ENSG00000136261.14			0	0	0.977	0.894	1.053	0.853523	0.690403	0.973703	11.09	9.07	8.87	102.8	100.3	96.9	High	High	High	1
FALSE	High	Master Protein	P42167	Lamina-associated polypeptide 2, isoforms beta/gamma OS=Homo sapiens OX=9606 GN=TMPO PE=1 SV=2	TMPO	10		0	69.926	34	10	31	2	454	50.6	9.38	40.6	10	regulation of biological process	chromosome;cytoplasm;membrane;nucleus	DNA binding;protein binding	Pf03020, Pf08198	7112	ENSG00000120802.13		Depolymerisation of the Nuclear Lamina; Initiation of Nuclear Envelope Reformation; Clearance of Nuclear Envelope Membranes from Chromatin	11	0	1.167	0.782	1.493	0.848093	0.672645	0.146917	30.12	1.51	31.66	118.3	101.9	79.8	High	High	High	1	Met-loss [N-Term]
FALSE	High	Master Protein	O00429	Dynamin-1-like protein OS=Homo sapiens OX=9606 GN=DNM1L PE=1 SV=2	DNM1L	14	TNF signaling pathway; NOD-like receptor signaling pathway	0	69.904	26	14	35	14	736	81.8	6.81	46.11	14	cell death;cell organization and biogenesis;regulation of biological process;response to stimulus;transport	cytoplasm;cytoskeleton;cytosol;endoplasmic reticulum;Golgi;membrane;mitochondrion	catalytic activity;enzyme regulator activity;nucleotide binding;protein binding	Pf00350, Pf01031, Pf02212	10059	ENSG00000087470.17	Synaptic Vesicle Pathway	Apoptotic execution phase	6	0	1.032	0.921	1.075	0.99382	0.906175	0.9861	15.04	15.15	10.74	97.3	99.8	102.9	High	High	High	1	Acetyl [N-Term]
FALSE	High	Master Protein	Q6NUK1	Calcium-binding mitochondrial carrier protein SCaMC-1 OS=Homo sapiens OX=9606 GN=SLC25A24 PE=1 SV=2	SLC25A24	16		0	69.496	36	16	40	16	477	53.3	6.33	66.5	16	regulation of biological process;response to stimulus;transport	membrane;mitochondrion	metal ion binding;protein binding;transporter activity	Pf00036, Pf00153, Pf10591, Pf12763, Pf13405, Pf13499, Pf13833	29957	ENSG00000085491.15; ENSG00000284468.1			0	0	1.045	0.947	1.056	0.991411	0.950665	0.97596	14.13	12.28	20.19	109.4	103.1	87.5	High	High	High	1
FALSE	High	Master Protein	P30085	UMP-CMP kinase OS=Homo sapiens OX=9606 GN=CMPK1 PE=1 SV=3	CMPK1	10	Metabolic pathways; Pyrimidine metabolism	0	69.494	62	10	45	10	196	22.2	5.57	68.81	10	metabolic process	cytoplasm;cytosol;nucleus	catalytic activity;nucleotide binding	Pf00406, Pf02223, Pf13207, Pf13238, Pf13521, Pf13671	51727			Interconversion of nucleotide di- and triphosphates	5	0	1.168	0.947	1.165	0.543787	0.948251	0.747363	22.81	12.64	17.05	109.3	98.3	92.4	High	High	High	1
FALSE	High	Master Protein	P61289	Proteasome activator complex subunit 3 OS=Homo sapiens OX=9606 GN=PSME3 PE=1 SV=1	PSME3	11	Proteasome; Hepatitis C; Antigen processing and presentation	0	69.434	51	11	42	11	254	29.5	5.95	78.24	11	cell death;metabolic process;regulation of biological process;response to stimulus;transport	cytoplasm;cytosol;membrane;nucleus;proteasome	enzyme regulator activity;protein binding	Pf02251, Pf02252	10197	ENSG00000131467.10	Proteasome Degradation	Regulation of RAS by GAPs; CDT1 association with the CDC6:ORC:origin complex; Downstream TCR signaling; UCH proteinases; NIK-->noncanonical NF-kB signaling; Hh mutants that don't undergo autocatalytic processing are degraded by ERAD; SCF-beta-TrCP mediated degradation of Emi1; Cross-presentation of soluble exogenous antigens (endosomes); Separation of Sister Chromatids; Vpu mediated degradation o…	152	0	1.025	0.904	1.146	0.983088	0.736911	0.827145	45.76	38.02	15.99	109.7	106.3	84	High	High	High	1
FALSE	High	Master Protein	Q96KP4	Cytosolic non-specific dipeptidase OS=Homo sapiens OX=9606 GN=CNDP2 PE=1 SV=2	CNDP2	14	Histidine metabolism; beta-Alanine metabolism; Metabolic pathways; Arginine and proline metabolism	0	69.238	45	14	30	14	475	52.8	5.97	52.69	14	metabolic process	cytoplasm;cytosol	catalytic activity;metal ion binding	Pf01546, Pf07687	55748	ENSG00000133313.14		Glutathione synthesis and recycling	9	0	1.073	0.956	1.152	0.969799	0.978284	0.861501	14.2	12.42	12.11	91.3	98.1	110.7	High	High	High	1
FALSE	High	Master Protein	P35221	Catenin alpha-1 OS=Homo sapiens OX=9606 GN=CTNNA1 PE=1 SV=1	CTNNA1	13	Arrhythmogenic right ventricular cardiomyopathy (ARVC); Tight junction; Hippo signaling pathway; Endometrial cancer; Pathways in cancer; Adherens junction; Leukocyte transendothelial migration; Bacterial invasion of epithelial cells	0	69.077	20	13	32	12	906	100	6.29	56.42	13	cell organization and biogenesis;regulation of biological process;response to stimulus	cytoplasm;cytoskeleton;cytosol;Golgi;membrane	protein binding;RNA binding;structural molecule activity	Pf01044	1495	ENSG00000044115.20	Arrhythmogenic Right Ventricular Cardiomyopathy; Apoptosis-related network due to altered Notch3 in ovarian cancer; VEGFA-VEGFR2 Signaling Pathway; White fat cell differentiation	Adherens junctions interactions; CDO in myogenesis; VEGFR2 mediated vascular permeability; RHO GTPases activate IQGAPs	27	0	1.07	0.866	1.213	0.974128	0.736911	0.712499	17.48	33.41	49.37	108	98.7	93.4	High	High	High	1	Met-loss+Acetyl [N-Term]
FALSE	High	Master Protein	P31947	14-3-3 protein sigma OS=Homo sapiens OX=9606 GN=SFN PE=1 SV=1	SFN	11	Aldosterone-regulated sodium reabsorption; p53 signaling pathway; Cell cycle	0	68.97	45	11	40	8	248	27.8	4.74	60.15	11	cell differentiation;cell organization and biogenesis;regulation of biological process;response to stimulus	cytoplasm;cytosol;extracellular;membrane;mitochondrion;nucleus	enzyme regulator activity;protein binding	Pf00244	2810	ENSG00000175793.11	miRNA Regulation of DNA Damage Response; Myometrial Relaxation and Contraction Pathways; Calcium Regulation in the Cardiac Cell; DNA Damage Response	Translocation of GLUT4 to the plasma membrane; Chk1/Chk2(Cds1) mediated inactivation of Cyclin B:Cdk1 complex; TP53 Regulates Transcription of Genes Involved in G2 Cell Cycle Arrest; TP53 Regulates Metabolic Genes; Activation of BAD and translocation to mitochondria ; RHO GTPases activate PKNs	31	0	0.977	0.959	1.058	0.849201	0.965338	0.980628	21.25	15.08	9.84	102.2	103.7	94.1	High	High	High	1
FALSE	High	Master Protein	Q13765	Nascent polypeptide-associated complex subunit alpha OS=Homo sapiens OX=9606 GN=NACA PE=1 SV=1	NACA	7		0	68.915	50	7	46	7	215	23.4	4.56	100.74	7	metabolic process;regulation of biological process;transport	cytoplasm;nucleus	DNA binding;protein binding	Pf01849	4666	ENSG00000196531.10			0	0	1.144	0.909	1.185	0.643853	0.7558	0.684577	26.67	8.4	12.9	106.8	99.9	93.3	High	High	High	1
FALSE	High	Master Protein	P30044	Peroxiredoxin-5, mitochondrial OS=Homo sapiens OX=9606 GN=PRDX5 PE=1 SV=4	PRDX5	8	Peroxisome	0	68.752	37	8	34	8	214	22.1	8.7	83.16	8	cell death;cellular homeostasis;defense response;metabolic process;regulation of biological process;response to stimulus	cytoplasm;cytosol;mitochondrion;nucleus;organelle lumen	antioxidant activity;catalytic activity;DNA binding;enzyme regulator activity;protein binding	Pf00578, Pf08534	25824	ENSG00000126432.13	Selenium Micronutrient Network	Detoxification of Reactive Oxygen Species	5	0	1.053	0.995	1.072	0.973347	0.961553	0.996566	14.3	13.45	13.66	101.7	95	103.3	High	High	High	1
FALSE	High	Master Protein	P15531	Nucleoside diphosphate kinase A OS=Homo sapiens OX=9606 GN=NME1 PE=1 SV=1	NME1	10	Purine metabolism; Metabolic pathways; Pyrimidine metabolism	0	68.743	64	10	42	6	152	17.1	6.19	51.02	10	cell differentiation;cellular homeostasis;metabolic process;regulation of biological process;response to stimulus;transport	cytoplasm;cytosol;membrane;mitochondrion;nucleus	catalytic activity;DNA binding;metal ion binding;nucleotide binding;protein binding;RNA binding	Pf00334	4830	ENSG00000239672.7		Interconversion of nucleotide di- and triphosphates	6	3	0.838	0.925	1.011	0.081232	0.851285	0.872015	14.85	21.24	14.68	97.6	105.2	97.2	High	High	High	1
FALSE	High	Master Protein	P52565	Rho GDP-dissociation inhibitor 1 OS=Homo sapiens OX=9606 GN=ARHGDIA PE=1 SV=3	ARHGDIA	8	Neurotrophin signaling pathway; Vasopressin-regulated water reabsorption	0	68.664	45	8	42	8	204	23.2	5.11	69.7	8	cellular component movement;regulation of biological process;response to stimulus	cytoplasm;cytoskeleton;cytosol	enzyme regulator activity;protein binding	Pf02115	396	ENSG00000141522.11		Signalling by NGF; Axonal growth inhibition (RHOA activation); Axonal growth stimulation; Rho GTPase cycle	11	0	1.03	0.957	1.104	0.99382	0.953607	0.94089	13.06	15.26	9.39	106.4	98.5	95.2	High	High	High	1	Met-loss+Acetyl [N-Term]
FALSE	High	Master Protein	P31153	S-adenosylmethionine synthase isoform type-2 OS=Homo sapiens OX=9606 GN=MAT2A PE=1 SV=1	MAT2A	14	Biosynthesis of amino acids; Metabolic pathways; Cysteine and methionine metabolism	0	68.554	34	14	52	14	395	43.6	6.48	64.58	14	cell organization and biogenesis;metabolic process	cytosol	catalytic activity;metal ion binding;nucleotide binding;protein binding	Pf00438, Pf02772, Pf02773	4144	ENSG00000168906.12	Trans-sulfuration and one carbon metabolism; One carbon metabolism and related pathways; Methylation Pathways	Methylation	10	0	1.039	0.91	1.07	0.995989	0.76121	0.999902	11.94	6.99	12.34	114.8	70.5	114.7	High	High	High	1
FALSE	High	Master Protein	O15372	Eukaryotic translation initiation factor 3 subunit H OS=Homo sapiens OX=9606 GN=EIF3H PE=1 SV=1	EIF3H	15	RNA transport; Measles	0	68.453	52	15	31	15	352	39.9	6.54	41.58	15	cell organization and biogenesis;metabolic process;regulation of biological process	cytoplasm;cytosol;membrane	protein binding;RNA binding	Pf01398	8667	ENSG00000147677.10	Translation Factors	Formation of the ternary complex, and subsequently, the 43S complex; L13a-mediated translational silencing of Ceruloplasmin expression; Translation initiation complex formation; GTP hydrolysis and joining of the 60S ribosomal subunit; Formation of a pool of free 40S subunits; Ribosomal scanning and start codon recognition	14	0	1.019	0.997	0.917	0.973347	0.93931	0.325343	10.13	10.95	14.63	98.4	97.7	103.8	High	High	High	1
FALSE	High	Master Protein	Q9BZZ5	Apoptosis inhibitor 5 OS=Homo sapiens OX=9606 GN=API5 PE=1 SV=3	API5	13		0	68.084	28	13	30	13	524	59	7.34	49.23	13	cell death;regulation of biological process	cytoplasm;membrane;nucleus;spliceosomal complex	protein binding;RNA binding	Pf05918, Pf13646	8539	ENSG00000166181.12			0	0	0.986	0.906	1.173	0.88338	0.815229	0.713395	13.84	10.18	13.02	97.7	92.6	109.7	High	High	High	1	Met-loss [N-Term]
FALSE	High	Master Protein	Q27J81	Inverted formin-2 OS=Homo sapiens OX=9606 GN=INF2 PE=1 SV=2	INF2	12		0	68.084	16	12	26	12	1249	135.5	5.38	40.64	12	cell organization and biogenesis;regulation of biological process	cytoplasm	protein binding	Pf02181, Pf06367, Pf06371	64423	ENSG00000203485.12	Primary Focal Segmental Glomerulosclerosis FSGS		1	0	0.905	0.969	0.992	0.725845	0.998379	0.816877	9.95	3.8	4.34	101.3	94.8	103.8	High	High	High	1
FALSE	High	Master Protein	Q08945	FACT complex subunit SSRP1 OS=Homo sapiens OX=9606 GN=SSRP1 PE=1 SV=1	SSRP1	16		0	68.079	28	16	35	16	709	81	6.87	46.61	16	metabolic process;regulation of biological process;response to stimulus	chromosome;nucleus	DNA binding;protein binding;RNA binding	Pf00505, Pf03531, Pf08512, Pf09011	6749	ENSG00000149136.8		HIV elongation arrest and recovery; TP53 Regulates Transcription of DNA Repair Genes; Tat-mediated HIV elongation arrest and recovery; Formation of RNA Pol II elongation complex ; Formation of HIV elongation complex in the absence of HIV Tat; Regulation of TP53 Activity through Phosphorylation; RNA Polymerase II Pre-transcription Events; Pausing and recovery of HIV elongation; Pausing and recover…	24	0	0.856	0.861	0.934	0.217931	0.593636	0.50344	15.16	24.36	15.5	88.9	117.4	93.7	High	High	High	1	Met-loss+Acetyl [N-Term]
FALSE	High	Master Protein	P08708	40S ribosomal protein S17 OS=Homo sapiens OX=9606 GN=RPS17 PE=1 SV=2	RPS17; RPS17L	7	Ribosome	0	67.738	51	7	22	7	135	15.5	9.85	51.34	7	cell organization and biogenesis;metabolic process;transport	cytosol;membrane;ribosome	RNA binding;structural molecule activity	Pf00833	6218	ENSG00000278229.2; ENSG00000182774.10	Cytoplasmic Ribosomal Proteins	Peptide chain elongation; Eukaryotic Translation Termination; Viral mRNA Translation; Formation of the ternary complex, and subsequently, the 43S complex; L13a-mediated translational silencing of Ceruloplasmin expression; Selenocysteine synthesis; Nonsense Mediated Decay (NMD) independent of the Exon Junction Complex (EJC); Nonsense Mediated Decay (NMD) enhanced by the Exon Junction Complex (EJC)…	38	0	1.219	0.875	1.144	0.268335	0.556972	0.832859	26.54	5.01	35.21	111.1	98.9	90	High	High	High	1
FALSE	High	Master Protein	P67809	Y-box-binding protein 1 OS=Homo sapiens OX=9606 GN=YBX1 PE=1 SV=3	YBX1	8		0	67.336	53	8	27	4	324	35.9	9.88	55.33	8	metabolic process;regulation of biological process	cytoplasm;cytosol;extracellular;membrane;nucleus;spliceosomal complex	DNA binding;protein binding;RNA binding	Pf00313	4904	ENSG00000065978.18	Brain-Derived Neurotrophic Factor (BDNF) signaling pathway; Mecp2 and Associated Rett Syndrome; mRNA Processing; Sudden Infant Death Syndrome (SIDS) Susceptibility Pathways	mRNA Splicing - Major Pathway; mRNA Splicing - Minor Pathway	9	4	1.1	1.064	0.977	0.844884	0.7212	0.728286	14.01	22.26	22.06	104.3	92.1	103.6	High	High	High	1	Met-loss+Acetyl [N-Term]
FALSE	High	Master Protein	P09493	Tropomyosin alpha-1 chain OS=Homo sapiens OX=9606 GN=TPM1 PE=1 SV=2	TPM1	13	Dilated cardiomyopathy; MicroRNAs in cancer; Adrenergic signaling in cardiomyocytes; Cardiac muscle contraction; Hypertrophic cardiomyopathy (HCM)	0	67.303	29	13	43	4	284	32.7	4.74	73.36	13	cell organization and biogenesis;cellular component movement;regulation of biological process;response to stimulus	cytoplasm;cytoskeleton;cytosol	protein binding;structural molecule activity	Pf00261, Pf12718	7168	ENSG00000140416.19	Striated Muscle Contraction	Smooth Muscle Contraction; Striated Muscle Contraction	9	1	1.187	1.014	1.142	0.4211	0.911108	0.840394	7.84	4.27	23.01	99.5	97.5	103	High	High	High	1
FALSE	High	Master Protein	Q9Y266	Nuclear migration protein nudC OS=Homo sapiens OX=9606 GN=NUDC PE=1 SV=1	NUDC	15		0	67.169	42	15	43	15	331	38.2	5.38	60.48	15	cell division;cell organization and biogenesis;cell proliferation;development;metabolic process	cytoplasm;cytoskeleton;cytosol;nucleus	protein binding	Pf04969, Pf14050	10726	ENSG00000090273.13		Amplification of signal from unattached kinetochores via a MAD2 inhibitory signal; Separation of Sister Chromatids; Resolution of Sister Chromatid Cohesion; RHO GTPases Activate Formins; Mitotic Telophase/Cytokinesis	17	0	0.94	0.88	1.098	0.660157	0.587473	0.956514	14.76	15.48	4.59	102.2	103.4	94.4	High	High	High	1
FALSE	High	Master Protein	P0CG38	POTE ankyrin domain family member I OS=Homo sapiens OX=9606 GN=POTEI PE=3 SV=1	POTEI	6		0	67.094	6	6	141	1	1075	121.2	6.21	200.73	6			protein binding	Pf00022, Pf00023, Pf12796, Pf13606, Pf13637, Pf13857, Pf14915	653269	ENSG00000196834.11			0	0	100	100	1.919	2.09536e-16	2.13514e-16	0.000247198			0	197.2		102.8	High	Not Found	High	1
FALSE	High	Master Protein	P47755	F-actin-capping protein subunit alpha-2 OS=Homo sapiens OX=9606 GN=CAPZA2 PE=1 SV=3	CAPZA2	10	Endocytosis	0	66.978	57	10	38	8	286	32.9	5.85	57.93	10	cell organization and biogenesis;cellular component movement;coagulation;defense response;regulation of biological process;response to stimulus;transport	cytoskeleton;cytosol;extracellular;membrane	protein binding	Pf01267	830	ENSG00000198898.13		COPI-independent Golgi-to-ER retrograde traffic; Advanced glycosylation endproduct receptor signaling; COPI-mediated anterograde transport; MHC class II antigen presentation; HSP90 chaperone cycle for steroid hormone receptors (SHR); Factors involved in megakaryocyte development and platelet production	22	2	1.071	1.098	0.994	0.942633	0.556972	0.80011	20.32	16.6	9.74	98.7	97	104.2	High	High	High	1	Met-loss+Acetyl [N-Term]
FALSE	High	Master Protein	Q9P2E9	Ribosome-binding protein 1 OS=Homo sapiens OX=9606 GN=RRBP1 PE=1 SV=5		14		0	66.967	13	14	33	14	1410	152.4	8.6	30.49	14									0	0	1.04	1.004	1.202	0.995989	0.933792	0.706791	15.65	28.52	8.3	105.4	99.7	94.9	High	High	High	1
FALSE	High	Master Protein	P55036	26S proteasome non-ATPase regulatory subunit 4 OS=Homo sapiens OX=9606 GN=PSMD4 PE=1 SV=1	PSMD4	8	Epstein-Barr virus infection; Proteasome	0	66.753	27	8	26	5	377	40.7	4.79	59.74	8	cell organization and biogenesis;metabolic process;regulation of biological process;response to stimulus;transport	cytoplasm;cytosol;nucleus;proteasome	catalytic activity;DNA binding;nucleotide binding;protein binding;RNA binding	Pf02809, Pf04056, Pf13519	5710	ENSG00000159352.15	Proteasome Degradation; Parkin-Ubiquitin Proteasomal System pathway	Regulation of RAS by GAPs; CDT1 association with the CDC6:ORC:origin complex; Downstream TCR signaling; UCH proteinases; NIK-->noncanonical NF-kB signaling; Hh mutants that don't undergo autocatalytic processing are degraded by ERAD; SCF-beta-TrCP mediated degradation of Emi1; Cross-presentation of soluble exogenous antigens (endosomes); Separation of Sister Chromatids; Vpu mediated degradation o…	152	2	0.955	0.907	0.977	0.807095	0.854504	0.747113	22.32	7.34	21.38	100.4	102.9	96.7	High	High	High	1
FALSE	High	Master Protein	P22087	rRNA 2'-O-methyltransferase fibrillarin OS=Homo sapiens OX=9606 GN=FBL PE=1 SV=2	FBL	9	Ribosome biogenesis in eukaryotes	0	66.722	40	9	30	9	321	33.8	10.18	62.32	9	cell differentiation;cell organization and biogenesis;metabolic process	chromosome;membrane;nucleus	catalytic activity;protein binding;RNA binding	Pf01135, Pf01269, Pf13847	2091	ENSG00000280548.3; ENSG00000105202.8		Major pathway of rRNA processing in the nucleolus and cytosol; rRNA modification in the nucleus and cytosol	6	0	1.121	1.135	1.017	0.790116	0.32382	0.887825	19.17	9.06	6.43	115.3	93.8	90.9	High	High	High	1
FALSE	High	Master Protein	O75746	Calcium-binding mitochondrial carrier protein Aralar1 OS=Homo sapiens OX=9606 GN=SLC25A12 PE=1 SV=2	SLC25A12	15		0	66.657	25	15	42	10	678	74.7	8.38	62.05	15	metabolic process;response to stimulus;transport	membrane;mitochondrion	metal ion binding;transporter activity	Pf00153, Pf13499	8604	ENSG00000115840.13		Gluconeogenesis; Mitochondrial protein import; Metabolism of proteins	6	0	0.924	0.946	1.062	0.799278	0.96481	0.97596	3.97	14.71	18.94	101.3	103.9	94.9	High	High	High	1
FALSE	High	Master Protein	Q16543	Hsp90 co-chaperone Cdc37 OS=Homo sapiens OX=9606 GN=CDC37 PE=1 SV=1	CDC37	10	PI3K-Akt signaling pathway	0	66.496	29	10	30	10	378	44.4	5.25	54.69	10	cell division;metabolic process;regulation of biological process;response to stimulus;transport	cytoplasm;cytosol	catalytic activity;enzyme regulator activity;protein binding	Pf03234, Pf08564, Pf08565	11140	ENSG00000105401.8	TNF alpha Signaling Pathway; Aryl Hydrocarbon Receptor; Aryl Hydrocarbon Receptor Pathway; Simplified Interaction Map Between LOXL4 and Oxidative Stress Pathway; Focal Adhesion-PI3K-Akt-mTOR-signaling pathway	Downregulation of ERBB2 signaling; Constitutive Signaling by EGFRvIII; Constitutive Signaling by Ligand-Responsive EGFR Cancer Variants	17	0	1.059	1.004	1.045	0.958686	0.937576	0.958842	15.52	7.77	9.35	102.9	95.7	101.4	High	High	High	1
FALSE	High	Master Protein	Q9Y2T3	Guanine deaminase OS=Homo sapiens OX=9606 GN=GDA PE=1 SV=1	GDA	13	Purine metabolism; Metabolic pathways	0	66.374	32	13	33	13	454	51	5.68	56.01	13	metabolic process	cytosol	catalytic activity;metal ion binding	Pf01979, Pf07969, Pf13147	9615	ENSG00000119125.16		Purine catabolism	6	0	1.058	0.919	1.147	0.969799	0.852109	0.817173	6.42	5.87	5.72	101.4	104.1	94.5	High	High	High	1
FALSE	High	Master Protein	P19623	Spermidine synthase OS=Homo sapiens OX=9606 GN=SRM PE=1 SV=1	SRM	11	Glutathione metabolism; beta-Alanine metabolism; Metabolic pathways; Cysteine and methionine metabolism; Arginine and proline metabolism	0	66.186	46	11	37	11	302	33.8	5.49	49.86	11	metabolic process	cytosol	catalytic activity;protein binding	Pf01564	6723	ENSG00000116649.9	Amino Acid metabolism; Nucleotide Metabolism; Urea cycle and metabolism of amino groups	Metabolism of polyamines	11	0	1.076	0.944	1.154	0.905793	0.915467	0.799684	6.31	5.45	13.69	112	94.5	93.5	High	High	High	1	Acetyl [N-Term]
FALSE	High	Master Protein	Q99798	Aconitate hydratase, mitochondrial OS=Homo sapiens OX=9606 GN=ACO2 PE=1 SV=2	ACO2	12	Citrate cycle (TCA cycle); Carbon metabolism; Biosynthesis of amino acids; 2-Oxocarboxylic acid metabolism; Metabolic pathways; Glyoxylate and dicarboxylate metabolism	0	66.129	24	12	27	12	780	85.4	7.61	47.78	12	metabolic process;response to stimulus	mitochondrion;organelle lumen	catalytic activity;metal ion binding	Pf00330, Pf00694	50	ENSG00000100412.15	Amino Acid metabolism; TCA Cycle	Mitochondrial protein import; Metabolism of proteins; Citric acid cycle (TCA cycle)	14	0	1.125	1.014	1.138	0.835546	0.892693	0.848046	25.85	12.37	15.5	101.9	108.1	90.1	High	High	High	1
FALSE	High	Master Protein	Q00796	Sorbitol dehydrogenase OS=Homo sapiens OX=9606 GN=SORD PE=1 SV=4	SORD	9	Fructose and mannose metabolism; Pentose and glucuronate interconversions; Metabolic pathways	0	66.09	33	9	27	9	357	38.3	7.97	58.64	9	cellular component movement;metabolic process;response to stimulus	cytosol;membrane;mitochondrion	catalytic activity;metal ion binding;nucleotide binding;protein binding	Pf00107, Pf08240, Pf12847	6652	ENSG00000140263.13	Polyol Pathway	Catabolism of glucuronate to xylulose-5-phosphate; Fructose biosynthesis	9	0	1.154	1.067	1.063	0.621039	0.719205	0.986116	7.88	17.29	7.01	109.9	95.5	94.7	High	High	High	1	Met-loss+Acetyl [N-Term]
FALSE	High	Master Protein	Q9Y617	Phosphoserine aminotransferase OS=Homo sapiens OX=9606 GN=PSAT1 PE=1 SV=2	PSAT1	12	Vitamin B6 metabolism; Carbon metabolism; Glycine, serine and threonine metabolism; Biosynthesis of amino acids; Metabolic pathways	0	66.06	34	12	49	12	370	40.4	7.66	77.31	12	metabolic process	cytoplasm;cytosol	catalytic activity	Pf00266	29968	ENSG00000135069.13	Trans-sulfuration and one carbon metabolism	Serine biosynthesis	10	0	0.959	0.911	1.032	0.77616	0.770334	0.926743	4.88	10.6	5.96	104.9	101	94.2	High	High	High	1
FALSE	High	Master Protein	P09972	Fructose-bisphosphate aldolase C OS=Homo sapiens OX=9606 GN=ALDOC PE=1 SV=2	ALDOC	12	Carbon metabolism; Fructose and mannose metabolism; Pentose phosphate pathway; Glycolysis / Gluconeogenesis; Biosynthesis of amino acids; Metabolic pathways	0	66.049	39	12	40	11	364	39.4	6.87	71.68	12	cell differentiation;metabolic process;transport	cytoskeleton;cytosol;extracellular;mitochondrion;organelle lumen	catalytic activity;protein binding	Pf00274	230	ENSG00000109107.13	Glycolysis and Gluconeogenesis	Gluconeogenesis; Glycolysis; Neutrophil degranulation	15	0	1.157	0.968	1.076	0.782532	0.998046	0.993336	16.45	6.31	16.69	113.1	88.7	98.2	High	High	High	1
FALSE	High	Master Protein	O14745	Na(+)/H(+) exchange regulatory cofactor NHE-RF1 OS=Homo sapiens OX=9606 GN=SLC9A3R1 PE=1 SV=4	SLC9A3R1	11		0	65.977	41	11	38	11	358	38.8	5.77	54.02	11	cell differentiation;cell organization and biogenesis;cellular homeostasis;regulation of biological process;response to stimulus;transport	cytoplasm;cytoskeleton;membrane;nucleus	protein binding;structural molecule activity	Pf00595, Pf09007, Pf13180	9368	ENSG00000109062.11			0	0	0.988	0.927	1.05	0.884527	0.907695	0.962068	36.57	31.35	18.8	101.7	103.2	95.1	High	High	High	1	Met-loss+Acetyl [N-Term]
FALSE	High	Master Protein	Q16643	Drebrin OS=Homo sapiens OX=9606 GN=DBN1 PE=1 SV=4	DBN1	12		0	65.919	24	12	32	12	649	71.4	4.45	63.1	12	cell communication;cell differentiation;cell organization and biogenesis;cell proliferation;development;regulation of biological process	cytoplasm;cytoskeleton;membrane	protein binding	Pf00241	1627	ENSG00000113758.13			0	0	1.146	0.888	1.34	0.709586	0.75183	0.0642137	18.65	31.48	11.82	109.6	99.8	90.7	High	High	High	1	Met-loss+Acetyl [N-Term]
FALSE	High	Master Protein	Q7L1Q6	Basic leucine zipper and W2 domain-containing protein 1 OS=Homo sapiens OX=9606 GN=BZW1 PE=1 SV=1	BZW1	19		0	65.811	37	19	51	17	419	48	5.92	73.51	19	metabolic process;regulation of biological process	cytoplasm;membrane	protein binding;RNA binding	Pf02020	9689	ENSG00000082153.17			0	2	0.986	0.926	1.051	0.879231	0.852109	0.971857	11.15	8.4	4.76	104.7	96.9	98.5	High	High	High	1
FALSE	High	Master Protein	O43592	Exportin-T OS=Homo sapiens OX=9606 GN=XPOT PE=1 SV=2	XPOT	14	RNA transport	0	65.61	16	14	34	14	962	109.9	5.39	58.31	14	transport	cytoplasm;cytosol;nucleus	protein binding;RNA binding	Pf08389	11260	ENSG00000184575.11		tRNA processing in the nucleus	4	0	1.074	0.98	1.098	0.949354	0.965338	0.947764	21.64	15.3	11.25	82.5	103.3	114.2	High	High	High	1
FALSE	High	Master Protein	P29692	Elongation factor 1-delta OS=Homo sapiens OX=9606 GN=EEF1D PE=1 SV=5	EEF1D	9	Herpes simplex infection	0	65.607	42	9	66	9	281	31.1	5.01	137.72	9	metabolic process;regulation of biological process;response to stimulus	cytoplasm;cytosol;endoplasmic reticulum;nucleus	DNA binding;protein binding;RNA binding;signal transducer activity	Pf00736, Pf10587	1936	ENSG00000104529.17; ENSG00000273594.4	Translation Factors	Eukaryotic Translation Elongation	5	0	1.031	0.975	1.089	0.99382	0.994319	0.971857	12.32	13.57	8.53	102.8	99.6	97.6	High	High	High	1	Met-loss+Acetyl [N-Term]
FALSE	High	Master Protein	P47756	F-actin-capping protein subunit beta OS=Homo sapiens OX=9606 GN=CAPZB PE=1 SV=4	CAPZB	8	Endocytosis	0	65.576	29	8	28	8	277	31.3	5.59	64.82	8	cell organization and biogenesis;cellular component movement;coagulation;regulation of biological process;transport	cytoplasm;cytoskeleton;cytosol	protein binding	Pf01115	832	ENSG00000077549.17		COPI-independent Golgi-to-ER retrograde traffic; COPI-mediated anterograde transport; MHC class II antigen presentation; HSP90 chaperone cycle for steroid hormone receptors (SHR); Factors involved in megakaryocyte development and platelet production	20	0	0.995	1	1.08	0.90377	0.950665	0.985543	19.51	20.75	12.22	104.8	97.5	97.7	High	High	High	1
FALSE	High	Master Protein	P62424	60S ribosomal protein L7a OS=Homo sapiens OX=9606 GN=RPL7A PE=1 SV=2	RPL7A	11	Ribosome	0	65.566	29	11	62	11	266	30	10.61	124.25	11	cell organization and biogenesis;metabolic process;transport	cytoplasm;cytosol;membrane;nucleus;ribosome	protein binding;RNA binding;structural molecule activity	Pf01248	6130	ENSG00000280858.2; ENSG00000148303.16	Cytoplasmic Ribosomal Proteins	Peptide chain elongation; Eukaryotic Translation Termination; Viral mRNA Translation; L13a-mediated translational silencing of Ceruloplasmin expression; Nonsense Mediated Decay (NMD) independent of the Exon Junction Complex (EJC); Selenocysteine synthesis; Nonsense Mediated Decay (NMD) enhanced by the Exon Junction Complex (EJC); GTP hydrolysis and joining of the 60S ribosomal subunit; Major path…	34	0	0.915	0.92	1.119	0.490015	0.821759	0.906747	10.9	16.68	8.8	99.2	105	95.8	High	High	High	1
FALSE	High	Master Protein	Q9NVA2	Septin-11 OS=Homo sapiens OX=9606 GN=SEPTIN11 PE=1 SV=3	SEPT11	12	Bacterial invasion of epithelial cells	0	65.524	34	12	44	7	429	49.4	6.81	38.37	12	cell division;cell organization and biogenesis	cytoplasm;cytoskeleton	nucleotide binding;protein binding	Pf00735	55752	ENSG00000138758.11			1	5	1.118	1.105	1.084	0.810022	0.501372	0.980628	22.81	13.91	14.4	106.2	94	99.8	High	High	High	1	Met-loss+Acetyl [N-Term]
FALSE	High	Master Protein	Q13177	Serine/threonine-protein kinase PAK 2 OS=Homo sapiens OX=9606 GN=PAK2 PE=1 SV=3	PAK2	14	T cell receptor signaling pathway; MAPK signaling pathway; ErbB signaling pathway; Renal cell carcinoma; Focal adhesion; Regulation of actin cytoskeleton; Ras signaling pathway; Axon guidance	0	65.437	39	14	34	14	524	58	5.96	34.12	14	cell death;cell organization and biogenesis;cellular component movement;metabolic process;regulation of biological process;response to stimulus	cytoplasm;cytosol;membrane;nucleus	catalytic activity;enzyme regulator activity;nucleotide binding;protein binding	Pf00069, Pf00786, Pf07714, Pf14531	5062	ENSG00000180370.10	Integrin-mediated Cell Adhesion; Apoptosis-related network due to altered Notch3 in ovarian cancer; Focal Adhesion; Fas Ligand (FasL) pathway and Stress induction of Heat Shock Proteins (HSP) regulation; TGF-beta Signaling Pathway; MAPK Signaling Pathway; VEGFA-VEGFR2 Signaling Pathway; Regulation of Actin Cytoskeleton	Sema3A PAK dependent Axon repulsion; Smooth Muscle Contraction; FCERI mediated MAPK activation; Nef and signal transduction; Ephrin signaling; Generation of second messenger molecules; Regulation of PAK-2p34 activity by PS-GAP/RHG10; Interleukin-12 family signaling; RHO GTPases activate PAKs; Gene and protein expression by JAK-STAT signaling after Interleukin-12 stimulation; Stimulation of the ce…	65	0	1.047	1.012	1.021	0.99382	0.899328	0.907255	18.07	13.24	10.64	106.5	91.9	101.6	High	High	High	1
FALSE	High	Master Protein	P39656	Dolichyl-diphosphooligosaccharide--protein glycosyltransferase 48 kDa subunit OS=Homo sapiens OX=9606 GN=DDOST PE=1 SV=4	DDOST	12	N-Glycan biosynthesis; Protein processing in endoplasmic reticulum; Metabolic pathways	0	65.23	35	12	44	12	456	50.8	6.55	71.9	12	metabolic process;response to stimulus;transport	endoplasmic reticulum;membrane	catalytic activity;protein binding	Pf03345	1650	ENSG00000244038.9	AGE/RAGE pathway	Advanced glycosylation endproduct receptor signaling; Asparagine N-linked glycosylation; Neutrophil degranulation; SRP-dependent cotranslational protein targeting to membrane	13	0	1.053	0.969	1.004	0.973347	0.974152	0.850555	14.41	14.45	10.14	102	103.1	94.8	High	High	High	1
FALSE	High	Master Protein	Q9Y3I0	RNA-splicing ligase RtcB homolog OS=Homo sapiens OX=9606 GN=RTCB PE=1 SV=1	C22orf28; RTCB	12		0	65.144	30	12	28	12	505	55.2	7.23	37.79	12	metabolic process	cytoplasm;cytosol;membrane;nucleus	catalytic activity;metal ion binding;nucleotide binding;protein binding;RNA binding	Pf01139	51493	ENSG00000100220.11		tRNA processing in the nucleus	3	0	1.035	0.911	1.093	0.993131	0.852109	0.956514	15.75	17.35	12.12	96.1	104.1	99.8	High	High	High	1
FALSE	High	Master Protein	Q7Z2W4	Zinc finger CCCH-type antiviral protein 1 OS=Homo sapiens OX=9606 GN=ZC3HAV1 PE=1 SV=3	ZC3HAV1	13		0	65.034	22	13	26	13	902	101.4	8.4	44.62	13	defense response;metabolic process;regulation of biological process;response to stimulus	cytoplasm;cytosol;nucleus	catalytic activity;metal ion binding;nucleotide binding;protein binding;RNA binding	Pf00644	56829	ENSG00000105939.12		Signaling by BRAF and RAF fusions	4	0	1.023	1.082	0.898	0.973347	0.640609	0.224376	4.21	8.35	8.37	100.9	99.4	99.8	High	High	High	1
FALSE	High	Master Protein	Q13011	Delta(3,5)-Delta(2,4)-dienoyl-CoA isomerase, mitochondrial OS=Homo sapiens OX=9606 GN=ECH1 PE=1 SV=2	ECH1	9	Peroxisome	0	64.978	38	9	25	9	328	35.8	8	52.2	9	metabolic process	membrane;mitochondrion	catalytic activity;protein binding	Pf00378	1891	ENSG00000282853.1; ENSG00000104823.8	Fatty Acid Biosynthesis		2	0	1.165	1.002	1.134	0.599019	0.927819	0.85961	7.21	10.27	3.71	110.7	95.7	93.7	High	High	High	1
FALSE	High	Master Protein	Q8NE71	ATP-binding cassette sub-family F member 1 OS=Homo sapiens OX=9606 GN=ABCF1 PE=1 SV=2	ABCF1	14		0	64.902	20	14	34	14	845	95.9	6.8	63.06	14	defense response;metabolic process;regulation of biological process;response to stimulus;transport	cytoplasm;cytosol;membrane;nucleus;ribosome	catalytic activity;nucleotide binding;protein binding;RNA binding;translation regulator activity	Pf00005, Pf13304	23	ENSG00000225989.9; ENSG00000232169.9; ENSG00000204574.12; ENSG00000206490.11; ENSG00000236149.9; ENSG00000236342.8; ENSG00000231129.8		ABC-family proteins mediated transport	2	0	1.037	0.836	1.115	0.99382	0.444127	0.915915	16.59	8.98	13.81	90.7	114.5	94.8	High	High	High	1
FALSE	High	Master Protein	O95347	Structural maintenance of chromosomes protein 2 OS=Homo sapiens OX=9606 GN=SMC2 PE=1 SV=2	SMC2	18		0	64.862	20	18	36	18	1197	135.6	8.43	30.2	18	cell division;cell organization and biogenesis;metabolic process;regulation of biological process	chromosome;cytoplasm;cytosol;nucleus	catalytic activity;motor activity;nucleotide binding;protein binding	Pf01576, Pf02463, Pf04111, Pf05262, Pf05622, Pf06470, Pf08317, Pf09726, Pf09731, Pf10174, Pf10186, Pf12128, Pf12718, Pf13166, Pf13175, Pf13304, Pf13476, Pf13555, Pf13863, Pf14362, Pf15619	10592	ENSG00000136824.18	Retinoblastoma (RB) in Cancer	Condensation of Prometaphase Chromosomes; Condensation of Prophase Chromosomes	8	0	0.978	0.838	1.123	0.856181	0.395807	0.898655	20.93	19.71	7.97	101.1	110.8	88.1	High	High	High	1
FALSE	High	Master Protein	Q12792	Twinfilin-1 OS=Homo sapiens OX=9606 GN=TWF1 PE=1 SV=3	TWF1	8		0	64.796	32	8	23	8	350	40.3	6.96	59.45	8	cell organization and biogenesis;regulation of biological process	cytoplasm;cytoskeleton;cytosol	catalytic activity;nucleotide binding;protein binding	Pf00241	5756	ENSG00000151239.13			0	0	1.086	0.974	1.114	0.905114	0.973052	0.915915	28.21	16.71	4.2	112.8	94.5	92.7	High	High	High	1	Met-loss+Acetyl [N-Term]
FALSE	High	Master Protein	P26196	Probable ATP-dependent RNA helicase DDX6 OS=Homo sapiens OX=9606 GN=DDX6 PE=1 SV=2	DDX6	11	RNA degradation	0	64.753	35	11	33	11	483	54.4	8.66	60.46	11	cell organization and biogenesis;metabolic process;regulation of biological process	cytoplasm;cytosol;membrane;mitochondrion;nucleus	catalytic activity;nucleotide binding;protein binding;RNA binding	Pf00270, Pf00271, Pf14617	1656	ENSG00000110367.11		mRNA decay by 5' to 3' exoribonuclease	4	0	0.901	0.873	1.036	0.406741	0.556972	0.938855	37.79	23.85	22.3	111.6	84.9	103.5	High	High	High	1
FALSE	High	Master Protein	P20042	Eukaryotic translation initiation factor 2 subunit 2 OS=Homo sapiens OX=9606 GN=EIF2S2 PE=1 SV=2	EIF2S2	11	RNA transport	0	64.623	31	11	35	11	333	38.4	5.8	52.95	11	cell proliferation;metabolic process;transport	cytoplasm;cytosol;nucleus	metal ion binding;protein binding;RNA binding	Pf01873, Pf04147	8894	ENSG00000125977.6	Translation Factors; Brain-Derived Neurotrophic Factor (BDNF) signaling pathway	Formation of the ternary complex, and subsequently, the 43S complex; L13a-mediated translational silencing of Ceruloplasmin expression; ABC-family proteins mediated transport; Translation initiation complex formation; GTP hydrolysis and joining of the 60S ribosomal subunit; Recycling of eIF2:GDP; Ribosomal scanning and start codon recognition	16	0	0.95	0.872	1.061	0.754442	0.684237	0.991845	27.47	20.25	14.71	98.5	104.9	96.6	High	High	High	1	Met-loss+Acetyl [N-Term]
FALSE	High	Master Protein	Q96PZ0	Pseudouridylate synthase 7 homolog OS=Homo sapiens OX=9606 GN=PUS7 PE=1 SV=2	PUS7	13		0	64.251	26	13	25	13	661	75	6.37	32.31	13	metabolic process	nucleus	catalytic activity;protein binding;RNA binding	Pf01142	54517	ENSG00000091127.13		tRNA modification in the nucleus and cytosol	3	0	1.002	0.874	1.187	0.937	0.7558	0.79154	14.8	22.43	21.37	98.7	108.8	92.5	High	High	High	1	Acetyl [N-Term]
FALSE	High	Master Protein	Q9Y281	Cofilin-2 OS=Homo sapiens OX=9606 GN=CFL2 PE=1 SV=1	CFL2	9	Pertussis; Regulation of actin cytoskeleton; Fc gamma R-mediated phagocytosis; Axon guidance	0	64.25	63	9	32	5	166	18.7	7.88	75.28	9	cell organization and biogenesis;cellular homeostasis;regulation of biological process	cytoplasm;cytoskeleton;nucleus	protein binding	Pf00241	1073	ENSG00000165410.14	Leptin signaling pathway; Regulation of Microtubule Cytoskeleton; Regulation of Actin Cytoskeleton; G13 Signaling Pathway		8	0	0.971	0.906	1.174	0.868089	0.861082	0.816613	14.47	11.09	3.25	97.3	105.3	97.4	High	High	High	1	Met-loss+Acetyl [N-Term]
FALSE	High	Master Protein	Q9P0L0	Vesicle-associated membrane protein-associated protein A OS=Homo sapiens OX=9606 GN=VAPA PE=1 SV=3	VAPA	7	Tight junction	0	64.239	38	7	27	6	249	27.9	8.62	45.26	7	cell death;cell organization and biogenesis;metabolic process;regulation of biological process;response to stimulus;transport	cytoskeleton;endoplasmic reticulum;membrane;nucleus	protein binding;signal transducer activity	Pf00635	9218	ENSG00000101558.13	Exercise-induced Circadian Regulation	Neutrophil degranulation; Sphingolipid de novo biosynthesis	9	1	0.983	0.889	1.231	0.878121	0.7558	0.423963	33.04	13.8	39.32	103	106.5	90.5	High	High	High	1
FALSE	High	Master Protein	Q10567	AP-1 complex subunit beta-1 OS=Homo sapiens OX=9606 GN=AP1B1 PE=1 SV=2	AP1B1	16	Lysosome	0	64.195	20	16	33	8	949	104.6	5.06	40.78	16	regulation of biological process;transport	cytosol;Golgi;membrane	protein binding;transporter activity	Pf01602, Pf02883, Pf09066, Pf12717, Pf13646	162			Nef mediated downregulation of MHC class I complex cell surface expression; MHC class II antigen presentation; Golgi Associated Vesicle Biogenesis; Lysosome Vesicle Biogenesis	17	0	1.057	1.005	1.23	0.991411	0.962185	0.761005	19.34	10.41	1.57	107.6	98.7	93.7	High	High	High	1
FALSE	High	Master Protein	Q92597	Protein NDRG1 OS=Homo sapiens OX=9606 GN=NDRG1 PE=1 SV=1	NDRG1	7		0	64.186	30	7	20	7	394	42.8	5.82	54.81	7	cell organization and biogenesis;regulation of biological process;response to stimulus	cytoplasm;cytoskeleton;cytosol;membrane;nucleus	protein binding	Pf00561, Pf03096, Pf12697	10397	ENSG00000104419.14	VEGFA-VEGFR2 Signaling Pathway	TP53 regulates transcription of several additional cell death genes whose specific roles in p53-dependent apoptosis remain uncertain	7	0	1.091	0.966	1.432	0.919005	0.998379	0.0117238	22.61	4.58	19.1	114.7	92.8	92.5	High	High	High	1
FALSE	High	Master Protein	O14950	Myosin regulatory light chain 12B OS=Homo sapiens OX=9606 GN=MYL12B PE=1 SV=2	MYL12B; MYL12A	8	Tight junction; Focal adhesion; Regulation of actin cytoskeleton; Leukocyte transendothelial migration; Platelet activation	0	64.159	51	8	44	3	172	19.8	4.84	96.38	8	regulation of biological process;response to stimulus	cytosol	metal ion binding;protein binding	Pf00036, Pf13202, Pf13405, Pf13833	103910; 10627	ENSG00000118680.12	Human Thyroid Stimulating Hormone (TSH) signaling pathway	RHO GTPases activate PAKs; EPHA-mediated growth cone collapse; RHO GTPases Activate ROCKs; Sema4D induced cell migration and growth-cone collapse; Smooth Muscle Contraction; RHO GTPases activate CIT; RHO GTPases activate PKNs	22	5	0.68	1.063	0.708	1.99232e-06	0.723793	1.75035e-05	19.15	22.4	10.92	77.9	109	113.1	High	High	High	1
FALSE	High	Master Protein	Q15645	Pachytene checkpoint protein 2 homolog OS=Homo sapiens OX=9606 GN=TRIP13 PE=1 SV=2	TRIP13	14		0	64.117	35	14	45	14	432	48.5	6.09	66.95	14	cell differentiation;cell organization and biogenesis;metabolic process;regulation of biological process;response to stimulus	nucleus	catalytic activity;nucleotide binding;protein binding;RNA binding	Pf00004, Pf00910, Pf02367, Pf05496, Pf06068, Pf07726, Pf07728, Pf13191, Pf13207, Pf13238, Pf13401, Pf13521, Pf13671	9319	ENSG00000071539.13			0	0	0.927	0.973	0.986	0.579283	0.986602	0.767696	25.4	18.85	15.49	111.1	84.2	104.7	High	High	High	1	Acetyl [N-Term]
FALSE	High	Master Protein	O94826	Mitochondrial import receptor subunit TOM70 OS=Homo sapiens OX=9606 GN=TOMM70 PE=1 SV=1	TOMM70A; TOMM70	12		0	64.088	25	12	34	12	608	67.4	7.12	58.52	12	cell communication;metabolic process;response to stimulus;transport	membrane;mitochondrion	protein binding;transporter activity	Pf00515, Pf07719, Pf13414, Pf13424	9868	ENSG00000154174.7		Ub-specific processing proteases; Mitochondrial protein import; Pink/Parkin Mediated Mitophagy	7	0	1.001	0.98	1.11	0.918192	0.981449	0.924397	19.69	18.65	13.02	103.3	99.2	97.5	High	High	High	1	Met-loss+Acetyl [N-Term]
FALSE	High	Master Protein	Q86V81	THO complex subunit 4 OS=Homo sapiens OX=9606 GN=ALYREF PE=1 SV=3	ALYREF	8	Spliceosome; mRNA surveillance pathway; RNA transport; Herpes simplex infection	0	63.95	40	8	27	8	257	26.9	11.15	54.87	8	cell differentiation;metabolic process;regulation of biological process;response to stimulus;transport	cytoplasm;cytosol;membrane;nucleus;spliceosomal complex	protein binding;RNA binding	Pf00076, Pf13893, Pf14259	10189			mRNA 3'-end processing; Transport of Mature mRNA Derived from an Intronless Transcript; mRNA Splicing - Major Pathway; Transport of the SLBP Dependant Mature mRNA; Cleavage of Growing Transcript in the Termination Region ; Transport of Mature mRNA derived from an Intron-Containing Transcript; Transport of the SLBP independent Mature mRNA	19	0	0.999	0.911	1.127	0.915141	0.854504	0.869129	25.73	20.66	26.8	107.7	107	85.3	High	High	High	1	Met-loss+Acetyl [N-Term]
FALSE	High	Master Protein	Q6DD88	Atlastin-3 OS=Homo sapiens OX=9606 GN=ATL3 PE=1 SV=1	ATL3	10		0	63.842	28	10	22	10	541	60.5	5.66	45.55	10	cell organization and biogenesis;regulation of biological process;transport	endoplasmic reticulum;membrane	catalytic activity;nucleotide binding;protein binding	Pf02263	25923	ENSG00000184743.12			0	0	0.875	0.918	1.052	0.276102	0.854504	0.96445	20.56	25.36	21.06	91	112	97	High	High	High	1
FALSE	High	Master Protein	Q9UHB6	LIM domain and actin-binding protein 1 OS=Homo sapiens OX=9606 GN=LIMA1 PE=1 SV=1	LIMA1	12		0	63.762	22	12	28	12	759	85.2	6.84	44.81	12	cell organization and biogenesis;regulation of biological process	cytoplasm;cytoskeleton	metal ion binding;protein binding	Pf00412	51474	ENSG00000050405.13			0	0	0.933	0.916	1.064	0.662387	0.858847	0.986116	16.56	11.26	5.73	99.7	107.3	92.9	High	High	High	1
FALSE	High	Master Protein	O43390	Heterogeneous nuclear ribonucleoprotein R OS=Homo sapiens OX=9606 GN=HNRNPR PE=1 SV=1	HNRNPR	12		0	63.687	23	12	35	9	633	70.9	8.13	48.8	12	metabolic process;regulation of biological process	cytoplasm;endoplasmic reticulum;nucleus;spliceosomal complex	protein binding;RNA binding	Pf00076, Pf13893, Pf14259	10236	ENSG00000282958.1; ENSG00000125944.18	mRNA Processing	mRNA Splicing - Major Pathway	5	0	0.919	0.858	1.106	0.657728	0.68594	0.956996	5.87	7.24	12.89	112.6	112.4	75	High	High	High	1
FALSE	High	Master Protein	P14866	Heterogeneous nuclear ribonucleoprotein L OS=Homo sapiens OX=9606 GN=HNRNPL PE=1 SV=2	HNRNPL	10		0	63.674	24	10	29	10	589	64.1	8.22	58.07	10	metabolic process;regulation of biological process	cytoplasm;membrane;nucleus	DNA binding;protein binding;RNA binding	Pf00076, Pf13893, Pf14259	3191	ENSG00000282947.1; ENSG00000104824.16	mRNA Processing	mRNA Splicing - Major Pathway	5	0	1.098	0.831	1.226	0.848093	0.223115	0.471386	24.22	25.05	27.36	108.3	98.1	93.6	High	High	High	1
FALSE	High	Master Protein	P46782	40S ribosomal protein S5 OS=Homo sapiens OX=9606 GN=RPS5 PE=1 SV=4	RPS5	8	Ribosome	0	63.541	37	8	42	8	204	22.9	9.72	96.55	8	cell organization and biogenesis;metabolic process;regulation of biological process;transport	cytosol;membrane;ribosome	protein binding;RNA binding;structural molecule activity	Pf00177	6193	ENSG00000083845.8	Cytoplasmic Ribosomal Proteins	Peptide chain elongation; Eukaryotic Translation Termination; Viral mRNA Translation; Formation of the ternary complex, and subsequently, the 43S complex; L13a-mediated translational silencing of Ceruloplasmin expression; Selenocysteine synthesis; Nonsense Mediated Decay (NMD) independent of the Exon Junction Complex (EJC); Nonsense Mediated Decay (NMD) enhanced by the Exon Junction Complex (EJC)…	38	0	0.977	0.963	0.979	0.851971	0.96481	0.740246	14.17	21.85	17.63	96.9	102.7	100.4	High	High	High	1	Met-loss+Acetyl [N-Term]; Acetyl [N-Term]
FALSE	High	Master Protein	H-RNF115	H-RNF115		4		0	63.337	18	4	105	4	304	33.7	5.69	216.13	4									0	0	0.963	1.114	0.81	0.793515	0.421383	0.0126482	20.09	8.67	15.32	88.6	100	111.3	High	High	High	1	Met-loss [N-Term]; Met-loss+Acetyl [N-Term]
FALSE	High	Master Protein	P62328	Thymosin beta-4 OS=Homo sapiens OX=9606 GN=TMSB4X PE=1 SV=2	TMSB4X	7	Regulation of actin cytoskeleton	0	63.133	84	7	34	7	44	5.1	5.06	67.12	7	cell differentiation;cell organization and biogenesis;metabolic process;regulation of biological process;response to stimulus;transport	cytoplasm;cytoskeleton;cytosol;extracellular;membrane;nucleus;organelle lumen	catalytic activity;metal ion binding;nucleotide binding;protein binding;RNA binding;structural molecule activity	Pf01290	7114	ENSG00000205542.10	TarBasePathway; Regulation of Actin Cytoskeleton	Platelet degranulation	7	0	1.107	0.901	1.28	0.821588	0.724174	0.229749	9.35	8.05	16.5	106.3	104	89.7	High	High	High	1	Met-loss+Acetyl [N-Term]
[truncated: 2,609 more rows]

## Sheet: FLAG-RNF115 LC-MS
Vec																	FLAG-RNF115
[truncated: 704 more rows]
